# Supplementary material for: Mutational signatures in 175 Chinese gastric cancer patients
Source: BMC Cancer. 2024 Sep 30;24:1208. doi: 10.1186/s12885-024-12968-2 (PMC11440915; doi:10.1186/s12885-024-12968-2)
Supplement: Supplementary file 1 — Supplementary Material 1 [file 12885_2024_12968_MOESM1_ESM.xls]

## Sheet: Additional file 1
Additional file 1: Whole exome sequencing coverage statistics (hg19) for GC tumor and matched normal samples
Sample ID	Total number of sequenced reads	Total number of uniquely mapped non-duplicate reads	Total number of covered bases	Mean coverage (and range) per base	Percentage of targeted bases with coverage ≥10
W02882_A1	36811361	33464874	2465249034	26.2	70
W02882_C2*	54373108	49430098	3694373158	36.58	74.1
W02924_A	59486823	54078930	4093277487	39.68	74.1
W02924_C	57603847	52367134	3979650003	40.06	74.8
W05137_A	45711422	41555838	3056104093	32.47	73.8
W05137_C	59120622	53746020	4129354396	42.61	75.5
W05692_A	48333413	43939466	3296822269	34.8	74.1
W05692_C	56379915	51254468	3945081775	39.85	74.3
W06190_A	52574247	47794770	3487293398	37.7	74
W06190_C	46451275	42228432	3300228922	33.53	72.5
W07520_A	25805622	23459656	1753109275	18.44	62.9
W07520_C	45275369	41159426	2926195982	28.99	71.7
W07997_A	47952131	43592846	3225941098	31.2	71
W07997_C	48887106	44442824	3360419334	35.64	73.6
W105_A	34388433	31262212	2501927737	23.27	68.1
W105_C	33959380	30872164	2551843632	23.75	68.7
W106_C	35916729	32651572	2780141817	25.52	70
W106_N3	30877114	28070104	2159707327	20.71	66.1
W111C	60252289	54774808	3630949086	32.08	52.4
W111N	64072254	58247504	3876919655	34.32	53
W112_C	40961589	37237808	2907015112	32.47	74.3
W112_N	48315274	43922976	3437019979	32.62	71
W113_A	32291142	29355584	2343880586	22.15	67.5
W113_C	54493582	49539620	3979554439	39.27	74.5
W12635_C	49366484	44878622	3450768684	32.92	72.5
W12635_N	47605776	43277978	3485560452	33.05	72.3
W12869_C	50868671	46244246	3624863039	35.31	72.8
W12869_N	38146805	34678914	2634564273	26.87	69.2
W133_A	36160258	32872962	2628401501	23.88	68.5
W133_C	49522152	45020138	3607014905	34.51	72.5
W135C	101922172	92656520	5800661149	49.44	55.6
W135N	69024146	62749224	3981329080	34.17	51.2
W136_C	39604347	36003952	3016028792	28.68	71.6
W136_N	41490242	37718402	2941101921	27.71	70.6
W137_C	37492103	34083730	2780694429	26.7	70
W137_N	37798930	34362664	2643110295	24.63	68.9
W139C	62196825	56542568	3476216919	30.11	49.8
W139N	74730623	67936930	4400434949	38.48	53.9
W14462_C	47803237	43457488	3349204088	31.55	71.9
W14462_N	67159343	61053948	4858352892	45.57	74.9
W145C	78072498	70974998	4662442316	40.77	52.8
W145N	59672105	54247368	3476639247	30.32	49.2
W146C	77904816	70822560	4611514092	39.4	51
W146N	68856302	62596638	3991367384	33.88	49.2
W18647_C	41893544	38085040	2947174740	26.84	69.5
W18647_N	59234791	53849810	4359149603	40.19	73.8
W19512_C	48463404	44057640	3502337819	32.83	72.3
W19512_N	37448255	34043868	2653691648	25.94	69
W200C	42923098	39020998	2544374006	21.82	44.3
W200N	82585708	75077916	4870772366	41.78	53.1
W20262_C	47480391	43163992	3287221854	32.45	69.9
W20262_N	34032192	30938356	2360317848	23.28	66.4
W202C	38582740	35075218	2257053166	19.19	41.9
W202N	30747352	27952138	1798594960	15.18	37.1
W203C	25384865	23077150	1492767219	12.79	32.5
W203N	27048582	24589620	1570719240	13.56	34.5
W205C	78117195	71015632	4578925996	38.78	51.9
W205N	79543730	72312482	4619692491	39.55	52.7
W207C	30235731	27487028	1759413659	15.05	36.8
W207N	13689768	12445244	802712885	6.92	17.4
W209C	71382333	64893030	4112957620	35.18	51
W209N	53311625	48465114	3134469655	26.77	46.6
W21298_C	48132841	43757128	3394073238	32.05	72.4
W21298_N	38225000	34750000	2892168875	26.09	70.2
W216C	41723785	37930714	2471804964	21.05	43.5
W216N	41174247	37431134	2451279435	20.84	43.4
W218C	10563509	9603190	643786192	5.69	12.5
W218N	76829049	69844590	4527588844	39.76	56.5
W221C	37437677	34034252	2025476623	16.68	38.3
W221N	38851789	35319808	2267727976	19.23	41.8
W22443_C	55349061	50317328	3887877704	37.26	73.4
W22443_N	36723958	33385416	2583758065	25.83	67.7
W225C	53442257	48583870	3135612546	26.92	46.6
W225N	57098276	51907524	3382964063	28.86	48.3
W226C	53556474	48687704	3052066539	26.24	46
W226N	54596197	49632906	2909152549	25.11	47.2
W228C	73980042	67254584	4229228229	36.45	52.3
W228N	58184815	52895286	3247528620	28.06	48.7
W229C	69489508	63172280	4257245147	37.59	54.1
W229N	71686751	65169774	4341400338	38.46	54.8
W23925_C	83931430	76301300	5971930008	61.77	77.5
W23925_N	64922708	59020644	4476554008	46.97	75.9
W250C	96952398	88138544	5574278889	48.16	54.2
W250N	54030942	49119038	3141887840	27	47.4
W251C	29188205	26534732	1697874117	14.66	35.1
W251N	36749669	33408790	2134967881	18.16	40.6
W255_C	71388698	64898816	5122748995	54.09	77.4
W255_N	45775644	41614222	3174848876	31.68	72.2
W260C	64091278	58264798	3784851924	32.41	50.1
W260N	77996389	70905808	4539116349	38.6	52.3
W262C	76599369	69635790	4473325301	39.16	52.8
W262N	62301703	56637912	3716517016	32.94	51.3
W26364_A	36684133	33349212	2522281616	24.58	69.5
W26364_C	31610476	28736796	2152189601	20.37	65.7
W266C	31699270	28817518	1811635887	15.53	36.4
W266N	38292874	34811704	2264642738	19.33	42
W268C	74149227	67408388	4424603956	37.55	50.7
W268N	115807600	105279636	6681761860	57.38	59.2
W270C	49718924	45199022	2853926483	24.6	46
W270N	35243657	32039688	2050677748	17.81	39.8
W281C	27057037	24597306	1589933372	13.67	34.7
W281N	32863103	29875548	1957162970	16.76	39.2
W282C	64534345	58667586	3858662247	33.44	50.6
W282N	72896316	66269378	3929339878	34.42	51.5
W288C	53431235	48573850	3214765033	26.9	46.4
W288N	69112303	62829366	4052048387	35.77	53
W289C	81364956	73968142	4774150412	40.37	52.7
W289N	77521495	70474086	4538031470	38.4	52.1
W290C	58635944	53305404	3487666911	29.54	47
W290N	63149731	57408846	3712450091	31.49	48
W291C	70214201	63831092	4191166238	34.63	48
W291N	59453209	54048372	3540776101	29.21	46.4
W292C	71276047	64796406	4230118079	35.72	50.2
W292N	58154446	52867678	3424872862	28.93	48.3
W295C	80299439	72999490	4799137190	40.53	51.8
W295N	84922160	77201964	5085767636	42.56	52.4
W296C	71825578	65295980	4230232033	36.52	51.6
W296N	75259989	68418172	4347310881	37.47	52.8
W299C	93274603	84795094	5585643977	45.96	52.2
W299N	105147376	95588524	6275966145	55.24	57
W300C	92836176	84396524	5465759480	48.21	55.9
W300N	89889426	81717660	5254868100	45.34	52.7
W30189_A	46048968	41862698	3091591512	33.1	73.5
W30189_C	45261742	41147038	3160212254	32.42	72.3
W301C	55206408	50187644	3174683367	27.12	46.4
W301N	64313966	58467242	3747018634	32.29	49.9
W302C	58433971	53121792	3502722714	29.37	47.2
W302N	55900381	50818528	3315665069	27.57	45.9
W304C	76289488	69354080	4464270453	37.64	51
W304N	33299530	30272300	1945543975	16.4	38.7
W305C	83081260	75528418	4857647990	42.34	51.6
W305N	61375598	55795998	3603172667	31.38	48.4
W306C	74203991	67458174	4452057085	37.85	50.4
W306N	63620480	57836800	3590635214	30.86	48.5
W309C	42260196	38418360	2411743657	20.3	42.6
W309N	37439567	34035970	1975307467	16.77	39.3
W314C	82414794	74922540	4767767929	39.88	51
W314N	66113236	60102942	3731450414	31.47	48.5
W318C	68055306	61868460	3931309543	33.46	50.2
W318N	77188786	70171624	4484388272	37.87	50.9
W320C	78309757	71190688	4606091479	37.75	49.3
W320N	102183138	92893762	6103975849	50.12	52.1
W321C	68380858	62164416	3874166553	32.77	48.8
W321N	69443931	63130846	4069377896	34.41	50.2
W323C	79599538	72363216	4668159594	40.82	54.4
W323N	75338641	68489674	4486030995	39.36	54.6
W325C	75931214	69028376	4445957189	38.59	52.7
W325N	66305719	60277926	3859539462	33.09	49.4
W327C	34684245	31531132	2036718911	17.58	39.8
W327N	35901169	32637426	2028149713	17.21	39.8
W330C	73158378	66507616	4107425011	35.66	52.6
W330N	62163666	56512424	3638809183	31.52	50.3
W33154_A	42912582	39011438	3103034309	30.18	71.7
W33154_C	46221463	42019512	3399939897	32.73	72.8
W331C	59218485	53834986	3538701635	29.69	47.5
W331N	82870161	75336510	4961382951	41.57	51.1
W33305_C	95173432	86521302	6845078417	71.21	78.3
W33305_N	46749501	42499546	3312232949	34.5	73.5
W335C	88550378	80500344	5295169034	44.56	51.4
W335N	79046779	71860708	4693157635	39.73	50.6
W336_C	46929126	42662842	3243537384	29.82	70.1
W336_N	117922033	107201848	7622856000	86.59	80.3
W337C	64981189	59073808	3881357377	33.35	50.3
W337N	69081384	62801258	4077401249	34.87	50.5
W338C	103124036	93749124	6101679619	50.72	53.3
W338N	71588997	65080906	4273559433	36.16	50.9
W341C	66249601	60226910	3893156613	33.17	48.3
W341N	85340451	77582228	5038714027	43.65	51.4
W349C	80526640	73206036	4728499701	39.99	52.5
W349N	62966933	57242666	3662029975	31.34	49.7
W352C	102028458	92753144	5922741846	50.7	55.7
W352N	74258930	67508118	4435646010	37.44	51.9
W35366_A	56516339	51378490	3701163679	38.84	75.5
W35366_C	58918262	53562056	4052251929	42.06	75.3
W355C	66632667	60575152	3958382435	33.99	51
W355N	62680944	56982676	3478333258	30.18	49.8
W356C	57455141	52231946	3431509801	28.45	46.6
W356N	76404456	69458596	4456516734	37.61	51.3
W36031_C	60738289	55216626	4211180606	41.36	74.7
W36031_N	108088431	98262210	7926102662	78.08	78.4
W362C	30154914	27413558	1769867236	15.31	36.5
W362N	26816880	24378982	1557054238	13.39	34.1
W365C	91371436	83064942	5340904325	46.65	58.1
W365N	80078368	72798516	4805812345	42.16	57.7
W369_A	38959342	35417584	2755730708	28.55	71.5
W369_C	65238624	59307840	4742948425	48.57	76.5
W370C	48484249	44076590	2885278543	24.86	45.7
W370N	58229303	52935730	3451094574	29.84	49.5
W371_C	51415217	46741106	3686366436	36.85	74.1
W371_N	38236669	34760608	2743177619	28.99	71.5
W372_C	49781954	45256322	3741735413	35.82	73.4
W372_N	34785247	31622952	2457563447	23.43	68.2
W373C	44355874	40323522	2356108287	20.28	42.8
W373N	51650245	46954768	3032525958	26.07	47.4
W377_A	29222002	26565456	2029022105	19.36	63
W377_C	50774682	46158802	3804898484	37.62	63.8
W382C	76835176	69850160	4488292621	38.1	51.8
W382N	28696829	26088026	1687796788	14.6	35.6
W384_A	47121895	42838086	3326540681	32.62	72.8
W384_C	41272682	37520620	3005168107	29.93	72.1
W385C	24688998	22444544	1421607710	12.17	29.8
W385N	32262798	29329816	1875816849	16.18	38.5
W38750_A	34903748	31730680	2423265148	24.47	69.5
W38750_C	59187443	53806766	3970412354	38.96	74.7
W396C	68919583	62654166	3936212184	33.71	51.6
W396N	87035813	79123466	5055770833	44.42	55.9
W404_C	50080527	45527752	3764694518	36.61	73.8
W404_N	38664360	35149418	2733086940	26.65	69
W40693_C	55109490	50099536	3875095888	37.83	73.7
W40693_N	54817024	49833658	3811215043	39.3	73.5
W40966_A	49270606	44791460	3311605720	35.89	74.8
W40966_C	56080829	50982572	3883260657	39.52	74.4
W414_A	62112217	56465652	4124702710	42.09	75.1
W414_C	64799858	58908962	4556037118	44.85	75.3
W418_A	54968357	49971234	3798535814	38.88	74.3
W418_C	57150174	51954704	4026012715	42.55	75.5
W420_C	41728592	37935084	2972288374	30.74	72.6
W420_N	35528073	32298248	2595123385	26.51	70.1
W423_A	43607375	39643068	2898605727	28.94	71.3
W423_C	46028811	41844374	3339272079	34.1	73.4
W425_A	47993304	43630276	3346665052	35.5	74
W425_C	58554470	53231336	4269620004	43.32	75.4
W426_A	50038971	45489974	3415887890	37.26	74.6
W426_C	48026605	43660550	3387622843	33.02	72.8
W428_A	62780617	57073288	4170788418	42.33	75.1
W428_C	42476133	38614666	3089660446	30.87	72.3
W429_A	66562131	60511028	4603365487	46.54	75.8
W429_C	54569495	49608632	3948260870	40.34	75
W433_C	43877240	39888400	3107471605	32.04	73
W433_N	31784661	28895146	2297349203	24.55	69.6
W434_C	63087895	57352632	4481249958	46.19	75.5
W434_N	37165042	33786402	2577253755	25.87	67.7
W435_A	35391869	32174426	2566033739	24.52	69.1
W435_C	48223289	43839354	3503025560	34.86	73.6
W438_A	38392119	34901926	2773027109	26.86	69.9
W438_C	65898912	59908102	4769573654	47.56	75.9
W440_C	52776812	47978920	3962162595	38.41	74.1
W440_N	36746956	33406324	2578051389	24.31	68.7
W442_A	29544194	26858358	2164711903	19.46	65.3
W442_C	35934969	32668154	2643974918	25.29	69.4
W452_A	31753295	28866632	2324103775	21.65	67.1
W452_C	41929620	38117836	3082277995	29.69	71.6
W453_C	53445594	48586904	3568796088	33.84	72.2
W453_N	62791672	57083338	4231151559	48.12	77.6
W457_A	32140836	29218942	2340209976	22.41	67.3
W457_C	44257598	40234180	3265517629	31.03	72.3
W510_C	32733032	29757302	2473733095	22.81	68.4
W510_N	27794164	25267422	1924672768	17.47	61.9
W52656_A	63465323	57695748	4429230130	43.88	75.7
W52656_C4	726970	660882	44734902	0.43	0.1
W548_C	50657429	46052208	3588168017	37.8	74.5
W548_N	43792824	39811658	3152777509	33.6	74
W55253_A	47206355	42914868	3152574916	33.43	74
W55253_C	55736439	50669490	3894779387	40.34	75
W555_C	46692587	42447806	3313428068	33.22	73.2
W555_N	39416337	35833034	2858797508	29.05	71.8
W558_C	52772933	47975394	3740830915	39.16	74.6
W558_N	46855272	42595702	3460220248	34.72	73.9
W561_C	67466300	61333000	4632084623	48.59	76.6
W561_N	54282446	49347678	3797735861	38.61	74.9
W562_C	58149527	52863206	3995230112	41.6	75.6
W562_N	47473934	43158122	3398768798	35.86	74.6
W563_C	55224050	50203682	3813426825	37.14	74.2
W563_N	48389638	43990580	3344543878	34.79	73.9
W567_A	56398148	51271044	3936115623	39.04	73.3
W567_C	37937423	34488566	2818716269	28.16	71.3
W598_C	43355932	39414484	3049018386	32.25	73.3
W598_N	49166308	44696644	3375564932	34.42	73.7
W60079_C	54528617	49571470	3865370622	37.7	73.8
W60079_N	37804668	34367880	2657913602	25.69	66.5
W606_C	56542068	51401880	3852732967	39.62	75.2
W606_N	50447833	45861666	3631820832	36.68	74.2
W60713_A	45447855	41316232	3044389102	32.59	72.5
W60713_C	49120214	44654740	3460800714	34.31	73.2
W61465_A	45777384	41615804	3104635105	32.54	72.6
W61465_C	56718636	51562396	3992314097	39.98	74.2
W62109_A	80226192	72932902	5489677437	57.1	77.6
W62109_C	136100052	123727320	9812322448	99.45	79.7
W62544_A	54714605	49740550	3745259503	37.39	73.3
W62544_C	47140480	42854982	3327551489	34.7	73.7
W65924_A	107964120	98149200	7488326982	79.54	79.3
W65924_C	140888158	128080144	10152532713	100.47	79.7
W66460_C	56542620	51402382	4050260161	40.45	74.5
W66460_N	41112335	37374850	2862071027	28.48	70.3
W68002_A	54567115	49606468	3882592138	39.91	75.4
W68002_C	105511771	95919792	7537577414	77.98	78.8
W68597_A	48396581	43996892	3232283119	34.39	73.4
W68597_C	47179832	42890756	3337185633	34.65	72.6
W68615_C	60949869	55408972	4218650458	40.85	74.5
W68615_N	41914974	38104522	3118864236	28.64	70.8
W70085_C	49284220	44803836	3533171869	34.67	73.1
W70085_N	45323678	41203344	3176140241	31.51	71.6
W73114_A	45604772	41458884	3089095586	33.15	73.9
W73114_C	46666743	42424312	3208501470	34.41	73.5
W73672_A	67480470	61345882	4775247621	47.7	76.6
W73672_C	171180150	155618318	12358777107	117.64	80.1
W78899_A	46332046	42120042	3112201745	30.87	72.4
W78899_C	53767067	48879152	3672058609	35.52	73.8
W80689_C	63771633	57974212	4466504372	43.77	75.2
W80689_N	55143931	50130846	4051872840	38.15	73.1
W81895_A	114351180	103955618	7959079015	81.21	79.2
W81895_C	74663723	67876112	5419430415	55.87	77.4
W82456_A	44656071	40596428	2964932760	32.57	72.2
W82456_C	40303859	36639872	2830544936	29.06	70.2
W83380_A	48326263	43932966	3312450615	33.79	73.9
W83380_C	42024046	38203678	2984540035	28.21	69.4
W84751_C	42201188	38364716	3038689105	29.24	71
W84751_N	33613613	30557830	2408421565	23.17	67.1
W85402_A	49137785	44670714	3354797939	35.95	74.9
W85402_C	44221034	40200940	3018740991	31.88	72.4
W85964_A	53749626	48863296	3594940385	33.26	71.6
W85964_C	57405667	52186970	3875551314	40.54	74.8
W85991_A	48041783	43674348	3224532321	33.73	73.8
W85991_C	34600775	31455250	2315182623	23.17	68.3
W86561_C	35508491	32280446	2495464091	22.71	67.2
W86561_N	44181031	40164574	3314790272	29.18	70.6
W86736_C	42159324	38326658	2901274063	27.66	66.6
W86736_N	40673598	36975998	2823541846	27.9	69.8
W89631_A	51339638	46672398	3516073901	34.84	72.8
W89631_C	63531642	57756038	4363213438	45.23	75.8
W89872_A	34267640	31152400	2354487304	25.04	69.9
W89872_C	32619402	29654002	2183012792	21.63	67.3
W91641_C	51944640	47222400	3583047497	35.14	73.1
W91641_N	68244876	62040796	4932356385	47.94	75.6
W91_C	36160241	32872946	2775207197	25.13	69.3
W91_N	24862323	22602112	1736951976	16.34	61
W92_C	45328813	41208012	3404575028	31.85	72.4
W92_N	40757895	37052632	2806731017	27.53	70.8
W93415_A	59355322	53959384	4031021846	39.57	73.6
W93415_C	44188421	40171292	3058497084	32.42	72.7
W93507_A	47412946	43102678	3161980318	33.94	74.3
W93507_C	38861339	35328490	2612866716	25.46	69.9
W93904_A	56049288	50953898	3624717721	38.29	73.6
W93904_C	53522656	48656960	3756217536	37.41	73.5
W94_C	38049194	34590176	2872793361	27.19	69.9
W94_N	38604139	35094672	2817047493	26.99	70.7
W96_A	39171260	35610236	2829342149	27.81	70.8
W96_C	51967150	47242864	3795562904	37.76	74.1
W97172_A	68663291	62421174	4719376156	49.24	77
W97172_C	102946833	93588030	6636182567	66.77	77.9
W97356_A	37871955	34429050	2586596342	27.56	71.3
W97356_C	30360594	27600540	2009855395	21.18	64
W97531_C	41831038	38028216	2955069168	27.91	70.9
W97531_N	51186744	46533404	3801601702	35.54	73.1
W97_C	35285015	32077286	2603259198	24.2	68.8
W97_N	30605029	27822754	2223296946	21.13	66.5
W99125_A	26648010	24225464	1814133238	19.3	64
W99125_C	39588694	35989722	2627089938	25.87	69.4
W99934_A	44113722	40103384	2929133525	30.47	73.1
W99934_C	30909410	28099464	2023018690	20.2	62.2
	1 A and 3 N indicat matched normal samples
	2 C indicats tumor samples
	4 The sample W52656 has two runs. Both runs have high coverage normal, but very LOW coverage tumor. However, the quality is ok. Therefore, we decided to include it in the downstream analysis.
