# Supplementary material for: Mutational signatures in 175 Chinese gastric cancer patients
Source: BMC Cancer. 2024 Sep 30;24:1208. doi: 10.1186/s12885-024-12968-2 (PMC11440915; doi:10.1186/s12885-024-12968-2)
Supplement: Supplementary file 2 — Supplementary Material 2 [file 12885_2024_12968_MOESM2_ESM.xlsx]

## Sheet: Additional file 2A
Additional file 2A. Summary of clinical characteristics (n=175 GC cases)
Charactristic	Percentage	Number of Cases
Gender
Male	73	127
Female	27.4	48
Tumor location
Cardia	18.3	32
Non-cardia	80	140
Unknown	1.7	3
TNM Staging system
T (size of primary tumor)
T1+T2	12.6	22
T3+T4	86.9	152
Unknown	0.5	1
N (spread to nearby lymph nodes)
N0+N1	40.6	71
N2+N3+N4	58.9	103
Unknown	1.1	2
M (distant metastasis)
M0	95.4	167
M1	2.9	5
Unknown	1.7	3
Tumor degree of differentiation
Well differentiated (WD)	2.3	4
Moderately differentiated (MD)*	21.7	38
Poorly differentiated (PD)**	72.6	127
Unknown	3.4	6
Histology
Tubular	78.9	138
Non-tubular	20.6	36
Unknown	0.5	1
Survival (through October 31, 2016)
Alive	61.7	108
Dead	30.9	54
Unknown	7.4	13
*Includes one case with WD+MD
**Includes 39 cases with MD+PD

## Sheet: Additional file 2B
Additional file 2B. Individual clinical characteristics (n=175 GC cases)*
No.	Case ID	Gender	Year of birth	Age at Diagnosis (yrs)	Year of Surgery	Differentiation status	Tumor location	T	N	M	Histology	Survival status	No. Survival days (if deceased)
1	W02882	F	1959	56	2015	MD	non-cardia	3	3	0	A	Y
2	W02924	M	1963	52	2015	PD	non-cardia	3	2	0	A	Y
3	W05137	M	1965	50	2015	PD	non-cardia	3	2	0	B	Y
4	W05692	M	1946	69	2015	PD	non-cardia	3	0	0	A	Y
5	W06190	M	1938	77	2015	NA	cardia	3	1	0	B	Y
6	W07520	M	NA	NA	NA	NA	NA	NA	NA	NA	NA	NA	missing
7	W07997	M	1948	67	2015	PD	non-cardia	4	3	0	A	Y
8	W105	F	1952	59	2011	MD	non-cardia	3	1	0	A	Y
9	W106	M	1953	58	2011	WD	non-cardia	3	1	0	B	N	1373
10	W111	M	1956	55	2011	PD	non-cardia	4	3	0	A	N	706
11	W112	M	1957	54	2011	MD/PD	non-cardia	2	0	0	A	Y
12	W113	F	1946	65	2011	MD	cardia	3	2	0	A	N	444
13	W12635	M	1944	71	2015	MD	non-cardia	3	2	0	A	Y
14	W12869	M	1957	58	2015	PD	non-cardia	4	3	0	A	Y
15	W133	M	1948	63	2011	MD/PD	cardia	3	1	0	A	NA	missing
16	W135	M	1947	64	2011	MD/WD	non-cardia	4	1	1	B	NA	missing
17	W136	M	1946	65	2011	PD	non-cardia	3	3	0	A	Y
18	W137	M	1947	64	2011	MD	non-cardia	3	2	0	A	Y
19	W139	F	1934	77	2011	MD/PD	non-cardia	2	1	0	A	N	276
20	W14462	M	1958	57	2015	PD	non-cardia	3	3	0	A	Y
21	W145	M	1930	81	2011	PD	non-cardia	3	3	0	A	N	4
22	W146	M	1938	73	2011	MD/PD	non-cardia	4	3	0	A	N	290
23	W18647	F	1954	61	2015	MD	non-cardia	3	2	0	A	Y
24	W19512	F	1944	71	2015	MD/PD	non-cardia	3	2	0	A	Y
25	W200	M	1936	76	2012	MD	non-cardia	3	0	0	B	N	1056
26	W202	M	1935	77	2012	MD/PD	non-cardia	4	2	0	A	Y
27	W20262	M	1948	67	2015	MD/PD	cardia	3	3	0	A	Y
28	W203	F	1931	81	2012	PD	non-cardia	3	2	0	B	Y
29	W205	M	1959	53	2012	PD	non-cardia	3	3	1	B	N	795
30	W207	M	1951	61	2012	PD	non-cardia	4	2	0	A	N	1128
31	W209	M	1959	53	2012	PD	non-cardia	4	1	0	B	Y
32	W21298	M	1957	58	2015	MD/PD	non-cardia	2	3	0	A	Y
33	W216	M	1949	63	2012	PD	non-cardia	3	2	0	A	Y
34	W218	M	1948	64	2012	MD/PD	cardia	4	0	0	A	N	441
35	W221	M	1946	66	2012	MD/PD	non-cardia	3	3	0	A	N	456
36	W22443	M	1968	47	2015	MD/PD	cardia	2	3	0	B	Y
37	W225	M	1932	80	2012	MD	non-cardia	3	0	0	A	N	966
38	W226	F	1932	80	2012	PD	non-cardia	4	2	0	B	Y
39	W228	F	1936	76	2012	PD	non-cardia	4	0	0	A	Y
40	W229	M	1936	76	2012	PD	non-cardia	4	3	0	B	N	692
41	W23925	M	1959	56	2015	MD/PD	NA	3	0	0	A	Y
42	W250	M	1932	80	2012	PD	non-cardia	4	1	0	A	N	1163
43	W251	M	1950	62	2012	PD	non-cardia	3	3	0	A	N	241
44	W255	M	1948	64	2012	PD	non-cardia	3	3	0	A	N	96
45	W260	M	1956	56	2012	PD	non-cardia	3	1	0	B	NA	missing
46	W262	M	1955	57	2012	PD	cardia	4	3	1	A	N	846
47	W26364	F	1972	42	2014	PD	non-cardia	3	4	0	B	NA	missing
48	W266	F	1940	72	2012	MD/PD	non-cardia	4	4	0	A	NA	missing
49	W268	M	1944	68	2012	MD	non-cardia	3	1	0	A	N	663
50	W270	F	1965	47	2012	PD	non-cardia	4	2	0	A	N	576
51	W281	F	1931	81	2012	PD	non-cardia	3	3	0	A	N	375
52	W282	F	1938	74	2012	Pd	non-cardia	3	3	0	A	N	1070
53	W288	M	1948	64	2012	NA	cardia	4	0	0	A	N	91
54	W289	M	1942	70	2012	PD	non-cardia	2	0	0	A	Y
55	W290	M	1962	50	2012	PD	non-cardia	3	3	0	A	N	424
56	W291	F	1947	65	2012	PD	non-cardia	3	3	1	A	N	664
57	W292	M	1965	47	2012	MD/PD	non-cardia	3	0	0	A	Y
58	W295	M	1949	63	2012	PD	non-cardia	4	0	0	A	N	223
59	W296	M	1958	54	2012	PD	cardia	3	1	0	A	Y
60	W299	M	1936	76	2012	PD	non-cardia	3	0	0	A	Y
61	W300	M	1935	77	2012	MD	non-cardia	4	2	0	A	N	552
62	W301	F	1937	75	2012	MD	cardia	3	0	0	A	Y
63	W30189	M	1956	58	2014	PD	non-cardia	3	0	0	A	Y
64	W302	M	1943	69	2012	MD/PD	non-cardia	3	3	0	A	Y
65	W304	M	1931	81	2012	MD/PD	non-cardia	4	1	0	A	Y
66	W305	M	1941	71	2012	MD/PD	non-cardia	3	2	0	A	Y
67	W306	F	1947	65	2012	MD	non-cardia	2	2	0	A	Y
68	W309	M	1950	62	2012	PD	cardia	4	3	0	A	NA	missing
69	W314	F	1948	64	2012	PD	non-cardia	3	3	0	A	N	278
70	W318	M	1975	37	2012	PD	non-cardia	4	3	0	B	Y
71	W320	M	1932	80	2012	MD	non-cardia	3	1	0	A	Y
72	W321	M	1968	44	2012	MD/PD	cardia	4	3	0	A	NA	missing
73	W323	M	1962	50	2012	PD	cardia	4	3	0	A	NA	missing
74	W325	M	1948	64	2012	MD	non-cardia	4	0	0	A	N	714
75	W327	M	1956	56	2012	MD/PD	cardia	3	4	0	A	NA	missing
76	W330	F	1940	72	2012	PD	non-cardia	2	2	0	A	Y
77	W331	M	1943	69	2012	WD	non-cardia	4	1	0	B	Y
78	W33154	M	1947	68	2015	PD	cardia	3	0	0	A	Y
79	W33305	F	1959	56	2015	PD	cardia	3	0	0	A	Y
80	W335	F	1970	42	2012	PD	non-cardia	4	3	0	B	Y
81	W336	M		missing	2013	MD/PD	cardia	3	1	0	A	NA	missing
82	W337	M	1958	55	2013	PD	non-cardia	4	3	0	B	Y
83	W338	F	1940	73	2013	MD	non-cardia	3	3	0	A	Y
84	W341	M	1937	76	2013	MD/PD	non-cardia	4	0	0	A	Y
85	W349	M	1956	57	2013	MD/PD	NA	4	0	0	A	Y
86	W352	M	1944	69	2013	MD	non-cardia	3	1	0	A	Y
87	W35366	M	1965	50	2015	MD	non-cardia	3	0	0	A	Y
88	W355	M	1963	50	2013	PD	non-cardia	4	1	0	B	Y
89	W356	M	1948	65	2013	MD/PD	non-cardia	3	3	0	A	Y
90	W36031	M	1948	68	2016	NA	cardia	3	3	0	A	NA	missing
91	W362	M	1947	66	2013	PD	non-cardia	4	2	0	A	N	132
92	W365	M	1931	82	2013	PD	non-cardia	4	2	0	A	Y
93	W369	M	1944	69	2013	PD	non-cardia	3	3	0	A	Y
94	W370	M	1929	84	2013	MD	non-cardia	3	0	0	A	N	879
95	W371	M	1938	75	2013	PD	non-cardia	3	3	0	A	NA	missing
96	W372	F	1957	56	2013	MD/PD	non-cardia	3	3	0	A	Y
97	W373	F	1936	77	2013	PD	non-cardia	3	0	0	A	Y
98	W377	M	1954	59	2013	PD	non-cardia	3	2	0	A	N	873
99	W382	M	1929	84	2013	MD	non-cardia	3	1	0	A	Y
100	W384	F	1949	64	2013	PD	cardia	3	2	0	A	NA	missing
101	W385	M	1951	62	2013	MD	non-cardia	3	3	0	A	NA	missing
102	W38750	M	1951	64	2015	PD	non-cardia	2	1	0	A	Y
103	W396	M	1950	63	2013	MD/PD	non-cardia	3	1	0	A	Y
104	W404	M	1948	65	2013	PD	cardia	3	2	0	B	N	604
105	W40693	M	1928	87	2015	MD/PD	non-cardia	3	3	0	A	Y
106	W40966	F	1952	63	2015	MD	non-cardia	3	3	0	A	N	31
107	W414	F	1952	61	2013	MD	non-cardia	3	0	0	A	Y
108	W418	M	1954	59	2013	WD	non-cardia	1	0	0	A	Y
109	W420	M	1946	67	2013	MD	non-cardia	1	0	0	A	Y
110	W423	M	1937	76	2013	MD	cardia	2	1	0	B	Y
111	W425	M	1957	56	2013	MD/PD	non-cardia	3	3	0	A	Y
112	W426	M	1951	62	2013	missing	non-cardia	3	1	0	A	Y
113	W428	M	1935	78	2013	MD	non-cardia	1	0	0	A	Y
114	W429	M	1954	59	2013	PD	non-cardia	3	0	1	A	Y
115	W433	M	1925	88	2013	MD/PD	non-cardia	3	3	0	A	N	9
116	W434	M	1949	64	2013	MD/PD	cardia	3	1	0	A	Y
117	W435	M	1957	56	2013	MD/PD	non-cardia	2	1	NA	A	Y
118	W438	M	1967	46	2013	PD	non-cardia	3	3	0	B	NA	missing
119	W440	M	1955	58	2013	PD	non-cardia	3	2	0	A	N	260
120	W442	F	1935	78	2013	PD	cardia	3	1	0	B	N	434
121	W452	F	1943	70	2013	MD/PD	non-cardia	2	2	NA	A	Y
122	W453	M		missing	2013	Md	cardia	3	1	0	A	NA	missing
123	W457	F	1978	35	2013	NA	non-cardia	3	3	0	B	Y
124	W510	M	1954	60	2014	PD	non-cardia	3	3	0	A	Y
125	W52656	M	1948	67	2015	MD/PD	cardia	3	3	0	A	N	172
126	W548	M	1949	65	2014	PD	non-cardia	3	3	0	A	Y
127	W55253	F	1963	52	2015	PD	non-cardia	3	3	0	A	Y
128	W555	M	1946	68	2014	PD	non-cardia	3	0	0	A	Y
129	W558	M	1929	85	2014	MD	non-cardia	2	3	0	A	Y
130	W561	M	1950	64	2014	MD	non-cardia	3	2	0	A	Y
131	W562	F	1945	69	2014	PD	non-cardia	3	3	0	B	Y
132	W563	M	1935	79	2014	PD	non-cardia	3	3	0	A	Y
133	W567	M	1942	72	2014	MD	non-cardia	3	1	0	A	Y
134	W598	M	1962	52	2014	MD	cardia	3	1	0	A	Y
135	W60079	F	1953	62	2015	SRCC	non-cardia	3	0	0	B	Y
136	W606	M	1957	57	2014	MD	non-cardia	3	0	0	A	Y
137	W60713	M	1950	65	2015	PD	non-cardia	2	1	0	B	Y
138	W61465	M	1951	64	2015	PD	non-cardia	3	3	0	B	N	515
139	W62109	F	1948	67	2015	MD/PD	non-cardia	3	3	0	A	Y
140	W62544	F	1957	58	2015	PD	non-cardia	3	3	0	A	N	81
141	W65924	M	1949	66	2015	PD	cardia	2	1	0	A	Y
142	W66460	F	1955	60	2015	SRCC	non-cardia	3	3	0	B	Y
143	W68002	M	1968	47	2015	MD	non-cardia	2	0	0	A	Y
144	W68597	M	1937	78	2015	PD	non-cardia	2	3	0	A	NA	missing
145	W68615	F	1941	74	2015	PD	non-cardia	3	3	0	B	N	305
146	W70085	F	1988	27	2015	PD	non-cardia	3	3	0	A	Y
147	W73114	M	1942	73	2015	MD	non-cardia	3	3	0	A	Y
148	W73672	M	1956	59	2015	WD	non-cardia	1	0	0	A	Y
149	W78899	F	1945	70	2015	MD	non-cardia	2	1	0	A	Y
150	W80689	F	1956	59	2015	MD/PD	non-cardia	4	3	0	A	Y
151	W81895	M	1938	77	2015	PD	non-cardia	3	0	0	A	Y
152	W82456	M	1948	67	2015	PD	cardia	3	2	0	A	Y
153	W83380	M	1953	62	2015	PD	non-cardia	3	2	0	A	Y
154	W84751	F	1936	79	2015	PD	non-cardia	4	0	0	A	NA	missing
155	W85402	M	1954	61	2015	PD	non-cardia	3	3	0	A	Y	44
156	W85964	M	1934	81	2015	PD	non-cardia	3	2	0	A	Y
157	W85991	F	1950	65	2015	PD	non-cardia	4	3	0	B	N	462
158	W86561	M	1941	74	2015	MD	non-cardia	3	2	0	B	N	211
159	W86736	M	1956	59	2015	MD	non-cardia	3	0	0	A	Y
160	W89631	F	1952	63	2015	MD/PD	cardia	3	3	0	A	Y
161	W89872	F	1934	81	2015	PD	non-cardia	4	3	0	A	N	352
162	W91	M	1954	57	2011	PD	non-cardia	3	3	0	B	N	23
163	W91641	M	1949	66	2015	PD	non-cardia	3	0	0	B	Y
164	W92	M	1963	48	2011	PD	non-cardia	3	0	0	A	Y
165	W93415	M	1942	73	2015	MD/PD	non-cardia	3	3	0	A	Y
166	W93507	M	1946	69	2015	MD	non-cardia	3	2	0	A	Y
167	W93904	F	1980	35	2015	PD	cardia	4	3	0	B	Y
168	W94	F	1962	49	2011	PD	non-cardia	4	3	0	B	N	380
169	W96	F	1932	79	2011	PD	non-cardia	3	3	0	B	N	375
170	W97	M	1949	62	2011	PD	cardia	3	0	0	A	Y
171	W97172	F	1946	69	2015	MD/PD	non-cardia	4	2	0	A	Y
172	W97356	M	1962	53	2015	PD	non-cardia	3	2	0	A	N	348
173	W97531	M	1934	81	2015	MD/PD	non-cardia	2	1	0	A	Y
174	W99125	M	1925	90	2015	MD/PD	non-cardia	3	3	0	A	N	99
175	W99934	M	1948	68	2016	PD	cardia	3	0	0	A	Y
*Abbreviations: M, male; F, female; yrs, years; NA, not available; WD, well-differentiated; MD, mildly differentiated; PD, poorly differentiated; T, tumor size; N, spread to nearby lymph nodes; M, distant metastasis;
A, tubular adenocarcinoma; B, non tubular, including mucinous adenocarcinoma (n=27) and signet ring cells (n=9); Survival status: throughl Oct 31, 2016; Y, alive; N,deceased; NA, not available
