# Supplementary material for: Mutational signatures in 175 Chinese gastric cancer patients
Source: BMC Cancer. 2024 Sep 30;24:1208. doi: 10.1186/s12885-024-12968-2 (PMC11440915; doi:10.1186/s12885-024-12968-2)
Supplement: Supplementary file 3 — Supplementary Material 3 [file 12885_2024_12968_MOESM3_ESM.xlsx]

## Sheet: Additional file 3
Additional file 3. Type and number of somatic alterations in each gastric cancer case (n=175 cases)
No	Case ID	Frame_Shift	Frame_Shift	In_Frame	In_Frame	InDel	Missense	Nonsense	Nonstop	Splice_Site	Translation	mutation	Total*	Alteration #
		Del	Ins	Del	Ins	subtotal	mutation	mutation	mutation		start site	subtotal	number	/per Mb
1	W65924	352	81	10	2	445	1405	61	1	35	2	1504	1949	30.4513
2	W373	245	23	2	2	323	862	35	2	23	0	797	1194	18.6562
3	W562	284	38	0	1	280	724	53	0	20	0	669	1120	17.5
4	W555	218	56	4	2	272	615	39	0	15	0	922	949	14.8281
5	W370	164	19	1	5	248	687	30	0	20	1	653	927	14.4844
6	W216	199	37	11	1	189	608	37	1	7	0	738	901	14.0781
7	W341	167	19	3	0	189	537	33	0	9	1	580	769	12.0156
8	W99125	142	26	2	3	173	513	26	0	15	0	554	727	11.3594
9	W229	119	21	3	1	144	492	23	0	10	1	526	670	10.4688
10	W429	62	10	5	0	72	277	5	2	10	0	290	371	5.79688
11	W19512	62	9	1	0	20	264	21	1	4	0	145	362	5.65625
12	W250	1	6	1	0	13	249	19	0	10	0	122	286	4.46875
13	W135	27	2	2	0	11	221	9	0	7	0	106	268	4.1875
14	W83380	1	3	0	0	9	206	14	0	8	0	167	232	3.625
15	W352	5	2	1	0	9	170	14	1	3	0	144	196	3.0625
16	W330	2	1	0	0	9	183	5	1	2	0	90	194	3.03125
17	W338	3	3	2	0	9	173	4	0	6	1	56	192	3
18	W68002	5	3	0	1	8	153	12	0	2	0	184	176	2.75
19	W68597	4	3	2	0	8	153	4	0	3	0	130	169	2.64062
20	W96	16	3	1	0	8	137	7	0	1	0	119	165	2.57812
21	W91	4	2	0	1	8	142	0	0	5	0	100	154	2.40625
22	W561	1	7	1	0	8	126	9	1	7	1	90	153	2.39062
23	W336	4	2	0	0	7	135	6	1	3	0	107	151	2.35938
24	W356	2	1	0	0	7	130	12	0	0	1	73	146	2.28125
25	W321	6	1	1	1	6	123	6	0	7	0	145	145	2.26562
26	W226	2	3	0	0	6	126	6	0	7	0	119	144	2.25
27	W433	4	0	4	0	6	120	7	1	2	0	117	138	2.15625
28	W558	6	7	0	0	6	111	9	0	2	0	112	135	2.10938
29	W309	2	1	0	0	6	120	5	0	2	0	96	130	2.03125
30	W299	5	2	1	0	6	112	5	0	2	0	94	127	1.98438
31	W07997	2	1	1	0	6	112	4	0	5	0	56	125	1.95312
32	W145	2	4	0	0	6	109	6	0	4	0	56	125	1.95312
33	W452	3	1	0	2	5	105	9	0	3	0	139	123	1.92188
34	W146	1	3	1	1	5	98	9	0	5	0	108	118	1.84375
35	W99934	2	2	2	0	5	98	10	0	4	0	107	118	1.84375
36	W290	5	5	1	0	5	102	4	0	0	0	91	117	1.82812
37	W209	1	4	1	1	5	97	7	0	2	1	89	114	1.78125
38	W300	2	1	2	0	5	98	6	0	4	0	88	113	1.76562
39	W327	7	1	1	1	5	88	10	0	5	0	79	113	1.76562
40	W306	1	1	0	1	5	99	6	0	4	0	78	112	1.75
41	W382	4	1	0	0	5	97	7	0	3	0	78	112	1.75
42	W89631	1	2	0	0	5	101	7	0	1	0	69	112	1.75
43	W225	5	1	2	0	5	89	8	0	4	0	35	109	1.70312
44	W200	6	1	1	0	5	91	4	0	4	1	35	108	1.6875
45	W97356	3	2	0	1	5	90	3	0	3	0	30	102	1.59375
46	W289	0	3	3	0	4	91	2	0	1	0	84	100	1.5625
47	W301	4	1	0	0	4	87	5	0	2	0	83	99	1.54688
48	W349	5	2	2	0	4	84	4	0	2	0	82	99	1.54688
49	W12635	4	2	2	0	4	81	9	0	0	0	81	98	1.53125
50	W288	2	1	0	0	4	80	12	0	3	0	76	98	1.53125
51	W440	2	0	0	0	4	85	6	0	3	0	69	96	1.5
52	W563	3	2	0	0	4	81	8	0	2	0	62	96	1.5
53	W296	1	1	0	0	4	82	8	0	2	0	58	94	1.46875
54	W325	4	1	0	0	4	82	3	1	3	0	42	94	1.46875
55	W12869	2	2	1	0	4	79	6	0	3	0	38	93	1.45312
56	W262	4	2	2	1	4	74	5	0	3	0	19	91	1.42188
57	W371	1	0	0	0	3	82	7	0	0	0	143	90	1.40625
58	W305	0	0	0	0	3	78	8	1	1	0	127	88	1.375
59	W385	0	3	1	0	3	74	8	0	2	0	109	88	1.375
60	W62109	3	0	0	1	3	76	3	0	4	0	109	87	1.35938
61	W73114	1	1	1	0	3	77	6	0	0	1	95	87	1.35938
62	W86561	4	1	1	0	3	77	2	0	2	0	84	87	1.35938
63	W434	3	0	0	1	3	73	8	0	1	0	79	86	1.34375
64	W548	2	2	0	0	3	75	4	0	2	0	79	85	1.32812
65	W369	4	0	1	0	3	75	3	0	1	0	75	84	1.3125
66	W05692	0	0	0	0	3	75	7	0	1	0	57	83	1.29688
67	W133	2	1	2	0	3	73	4	0	1	0	55	83	1.29688
68	W291	3	1	0	1	3	70	5	0	2	1	37	83	1.29688
69	W137	2	0	1	0	3	72	6	0	1	0	35	82	1.28125
70	W320	2	1	0	0	3	72	4	0	3	0	31	82	1.28125
71	W205	1	3	0	0	3	70	3	0	3	0	25	80	1.25
72	W266	1	0	1	0	2	74	2	0	2	0	92	80	1.25
73	W453	0	3	1	0	2	71	1	0	4	0	78	80	1.25
74	W66460	4	2	1	0	2	63	6	0	3	1	71	80	1.25
75	W06190	1	2	0	0	2	67	6	0	2	0	70	78	1.21875
76	W82456	0	1	0	0	2	71	2	0	1	0	53	75	1.17188
77	W86736	7	1	1	0	2	55	10	0	1	0	53	75	1.17188
78	W251	1	1	0	1	2	67	3	0	1	0	51	74	1.15625
79	W255	1	3	0	1	2	63	5	0	1	0	47	74	1.15625
80	W362	1	1	0	0	2	66	3	0	2	0	43	73	1.14062
81	W420	4	0	0	0	2	66	1	0	1	1	41	73	1.14062
82	W426	1	1	0	0	2	67	3	0	0	0	40	72	1.125
83	W85964	2	0	1	0	2	64	3	0	1	0	39	71	1.10938
84	W91641	0	0	0	0	2	60	8	0	1	0	38	69	1.07812
85	W304	3	0	1	0	2	57	5	1	0	0	8	67	1.04688
86	W372	3	1	0	0	2	57	4	0	2	0	8	67	1.04688
87	W02882	2	1	1	0	1	54	6	1	1	0	89	66	1.03125
88	W435	8	1	0	0	1	52	3	0	1	0	64	65	1.01562
89	W598	1	0	0	0	1	55	6	1	2	0	51	65	1.01562
90	W105	1	0	0	1	1	58	2	0	0	0	42	62	0.96875
91	W33305	2	1	2	1	1	47	7	1	1	0	41	62	0.96875
92	W355	2	2	0	2	1	53	2	0	1	0	34	62	0.96875
93	W510	2	1	1	0	1	54	1	0	3	0	21	62	0.96875
94	W414	2	1	0	0	1	54	1	0	2	0	16	60	0.9375
95	W425	1	0	2	0	1	51	2	0	2	0	16	58	0.90625
96	W295	1	0	1	0	1	50	1	0	2	0	13	55	0.859375
97	W423	0	2	0	0	1	50	3	0	0	0	12	55	0.859375
98	W337	1	0	0	0	0	48	3	0	2	0	88	54	0.84375
99	W113	1	0	0	1	0	47	2	0	2	0	83	53	0.828125
100	W323	1	0	0	0	0	44	2	0	5	0	46	52	0.8125
101	W331	1	1	0	0	0	47	1	0	1	0	25	51	0.796875
102	W14462	1	0	1	0	0	41	4	0	2	0	18	49	0.765625
103	W89872	1	1	0	0	0	46	1	0	0	0	17	49	0.765625
104	W20262	1	2	1	0	0	41	0	0	1	0	10	46	0.71875
105	W292	0	0	0	0	0	44	2	0	0	0	9	46	0.71875
106	W80689	1	1	0	0	0	41	2	0	0	0	5	45	0.703125
107	W384	2	0	0	0	0	38	3	0	0	0	1	43	0.671875
108	W404	1	0	1	0		34	6	0	1	0		43	0.671875
109	W85991	1	0	0	0		35	5	0	2	0		43	0.671875
110	W260	1	0	1	0		38	1	0	1	0		42	0.65625
111	W314	1	0	0	0		40	1	0	0	0		42	0.65625
112	W335	0	1	0	1		37	3	0	0	0		42	0.65625
113	W418	1	1	2	0		32	2	0	4	0		42	0.65625
114	W136	0	2	0	0		38	1	0	0	0		41	0.640625
115	W38750	2	0	1	0		34	3	0	1	0		41	0.640625
116	W139	1	1	0	0		34	3	0	1	0		40	0.625
117	W302	1	1	1	0		34	2	0	1	0		40	0.625
118	W35366	2	1	0	0		35	1	0	1	0		40	0.625
119	W396	2	2	1	0		33	1	0	0	1		40	0.625
120	W61465	1	3	0	1		29	4	0	2	0		40	0.625
121	W97172	1	0	1	1		33	2	0	0	0		38	0.59375
122	W05137	1	0	0	0		32	1	0	1	0		35	0.546875
123	W377	1	4	0	0		28	1	0	1	0		35	0.546875
124	W18647	1	1	0	1		30	1	0	0	0		34	0.53125
125	W81895	0	0	0	0		26	6	1	1	0		34	0.53125
126	W228	1	0	0	0		31	1	0	0	0		33	0.515625
127	W203	0	0	0	0		30	1	0	1	0		32	0.5
128	W78899	1	0	0	0		28	2	0	0	0		31	0.484375
129	W02924	2	0	0	1		23	2	0	0	0		28	0.4375
130	W207	0	0	0	0		22	3	0	1	0		26	0.40625
131	W282	0	0	0	0		23	2	0	0	0		25	0.390625
132	W70085	0	0	0	1		20	3	0	0	0		24	0.375
133	W62544	0	3	1	0		18	1	0	0	0		23	0.359375
134	W23925	0	0	0	0		19	2	0	1	0		22	0.34375
135	W270	1	0	0	0		19	1	0	1	0		22	0.34375
136	W55253	1	0	0	0		20	1	0	0	0		22	0.34375
137	W73672	2	0	2	0		12	5	0	0	0		21	0.328125
138	W93507	0	0	0	0		17	4	0	0	0		21	0.328125
139	W97531	0	0	0	0		14	5	0	1	0		20	0.3125
140	W36031	0	0	0	0		16	2	0	0	0		18	0.28125
141	W112	0	0	0	0		14	2	0	1	0		17	0.265625
142	W33154	1	0	0	0		15	1	0	0	0		17	0.265625
143	W365	1	0	2	0		9	4	0	1	0		17	0.265625
144	W606	0	1	0	0		14	2	0	0	0		17	0.265625
145	W268	1	1	0	0		12	1	0	0	0		15	0.234375
146	W218	1	0	0	0		12	1	0	0	0		14	0.21875
147	W438	1	0	0	0		13	0	0	0	0		14	0.21875
148	W68615	0	0	1	0		11	2	0	0	0		14	0.21875
149	W202	0	0	0	0		12	1	0	0	0		13	0.203125
150	W26364	0	0	0	1		9	3	0	0	0		13	0.203125
151	W281	2	0	0	0		8	3	0	0	0		13	0.203125
152	W60079	0	0	0	0		12	1	0	0	0		13	0.203125
153	W457	0	0	0	0		9	0	0	2	0		11	0.171875
154	W07520	0	0	1	1		7	1	0	0	0		10	0.15625
155	W442	1	0	1	0		8	0	0	0	0		10	0.15625
156	W93415	0	0	0	0		9	1	0	0	0		10	0.15625
157	W97	0	2	0	0		8	0	0	0	0		10	0.15625
158	W221	0	0	0	0		8	1	0	0	0		9	0.140625
159	W84751	1	0	0	0		8	0	0	0	0		9	0.140625
160	W93904	0	0	0	0		8	1	0	0	0		9	0.140625
161	W94	0	0	1	0		7	1	0	0	0		9	0.140625
162	W318	0	0	0	0		7	0	0	1	0		8	0.125
163	W106	0	0	0	0		6	1	0	0	0		7	0.109375
164	W21298	0	0	0	0		6	0	0	1	0		7	0.109375
165	W40693	1	0	0	0		6	0	0	0	0		7	0.109375
166	W22443	0	0	1	0		5	0	0	0	0		6	0.09375
167	W92	0	1	0	0		4	0	0	1	0		6	0.09375
168	W30189	0	0	0	0		4	1	0	0	0		5	0.078125
169	W85402	0	0	0	0		4	1	0	0	0		5	0.078125
170	W40966	0	0	0	0		4	0	0	0	0		4	0.0625
171	W52656	0	0	0	0		4	0	0	0	0		4	0.0625
172	W111	0	0	0	0		3	0	0	0	0		3	0.046875
173	W428	0	0	0	0		3	0	0	0	0		3	0.046875
174	W567	0	0	0	0		1	0	0	0	0		1	0.015625
175	W60713	0	0	0	0		1	0	0	0	0		1	0.015625
Abbreviations: Del=deletion, Ins=insertion
*Median number of mutations=66; average number of mutations=142; range=1-1949
