# Supplementary material for: Mutational signatures in 175 Chinese gastric cancer patients
Source: BMC Cancer. 2024 Sep 30;24:1208. doi: 10.1186/s12885-024-12968-2 (PMC11440915; doi:10.1186/s12885-024-12968-2)
Supplement: Supplementary file 4 — Supplementary Material 4 [file 12885_2024_12968_MOESM4_ESM.xlsx]

## Sheet: Additional file 4
Additional file 4. Type and number of alterations in 104 mutated genes by MutSigCV analysis (P<0.01; n=175 GC cases)*
No	gene	expr	reptime	hic	N_nonsilent	N_silent	N_noncoding	n_nonsilent	n_silent	n_noncoding	nnei	x	X	P	q
1A5:P91A5:P90A5:P89A5:P108	B2M	673122	428	36	155050	41300	355425	6	0	0	50	62	55217225	0	0
2	ELF3	751933	168	31	477575	125125	714525	7	1	0	50	75	60317425	0	0
3	OR6B1	222080	812	-11	377125	114275	37275	3	0	0	50	84	42737100	0	0
4	RHOA	1623187	201	33	248325	65625	805350	8	0	1	50	55	62775650	0	0
5	RPL22	627248	240	31	170975	39550	303975	6	0	0	50	60	49998025	0	0
6	TP53	2069567	213	34	540575	149275	938175	62	0	2	8	15	5210275	9.99201e-16	3.14115e-12
7	ARID1A	975965	182	27	2799650	840700	1833825	24	1	2	5	16	15664075	1.88738e-15	5.08568e-12
8	PRR11	834161	507	4	456050	131425	2192925	8	0	0	1	0	3136700	1.43173e-05	0.0337566
9	RAB42	816470	183	25	128275	38675	23625	3	0	0	50	73	56586250	2.44964e-05	0.051339
10	RNF43	782135	399	22	950950	300650	911400	7	2	1	9	22	16362500	2.87381e-05	0.0542058
11	PCDHGA2	662513	568	2	1134350	364525	1678425	12	2	0	4	8	9906400	6.61833e-05	0.113486
12	PIK3CA	401889	613	11	1381450	344225	1777650	13	0	1	12	23	19575850	0.000199111	0.312969
13	DAZAP1	2352825	221	38	556675	157850	1121925	4	1	2	20	15	17674300	0.000260293	0.349614
14	NDUFC2	556958	209	38	150325	42875	233100	3	0	1	14	29	17771425	0.000260677	0.349614
15	TAC4	1152179	238	30	147350	40600	601125	3	0	0	50	72	51300725	0.00027803	0.349614
16	ZNF524	1077402	254	-10	311500	107975	93450	4	0	0	50	54	43244775	0.000367743	0.399843
17	SLC17A5	713348	132	31	623700	178500	971250	4	0	1	48	59	62524525	0.000373609	0.399843
18	ARMC7	1511891	168	25	240975	76650	208950	3	0	0	50	55	53875675	0.00038157	0.399843
19	AGAP2	1160849	344	39	1501500	501375	1609125	8	0	1	11	6	12657750	0.000445311	0.442076
20	PIK3R1	48999	619	32	993300	246225	1792350	5	0	1	2	4	5821200	0.000520624	0.478791
21	CD3G	963668	192	48	242550	59325	800100	3	0	0	50	56	58685200	0.000533062	0.478791
22	ACVR2A	90992	951	-2	661675	168875	1102500	4	0	2	9	24	17601675	0.000584608	0.501222
23	CCDC28A	402265	482	22	345975	97650	540750	4	0	0	13	25	17912125	0.000642995	0.527312
24	TCTEX1D1	335045	692	-16	233625	58275	423150	4	0	1	50	69	48484100	0.000725086	0.560619
25	LARP7	252277	692	39	761425	182000	987000	4	0	0	13	13	16723525	0.000763297	0.560619
26	HNF1A	1225663	380	40	771575	243775	624750	5	0	0	40	29	38433325	0.00078583	0.560619
27	FKBP1B	243145	226	33	159075	42525	294000	2	0	0	50	61	57628025	0.000802498	0.560619
28	HSPA12B	860065	241	43	841400	265825	871500	4	0	2	34	40	39331600	0.000880312	0.5808
29	C7orf57	127890	364	24	380625	101850	278775	3	0	1	50	77	55913025	0.00089297	0.5808
30	C2orf74	NA	NA	NA	248850	64575	0	3	0	0	42	140	101451000	0.00117114	0.734487
31	FHOD3	336896	728	61	1805125	514325	2143050	7	1	3	19	28	30282525	0.00124255	0.734487
32	CASP5	45234	626	-20	578200	147350	847350	5	1	1	6	19	7382725	0.00124608	0.734487
33	CDH1	924096	240	30	1101800	320425	1598100	7	0	1	49	72	50366750	0.00161164	0.921175
34	MUC4	920866	365	49	1485925	416150	1922025	20	6	5	4	12	4203500	0.00170557	0.925193
35	KIAA1919	364757	424	30	634025	189700	433125	4	0	1	48	93	67811100	0.00171677	0.925193
36	BAX	1927185	211	43	315700	94850	413700	4	0	1	39	62	38120950	0.00176647	0.925534
37	GNAQ	328481	671	-24	462350	118300	710325	3	2	0	50	77	47777975	0.0019179	0.954328
38	TMBIM4	243040	696	5	302400	87675	492975	3	0	0	5	5	5268725	0.00192262	0.954328
39	C1orf115	447403	520	-11	169225	58100	128100	2	0	0	50	91	69797875	0.0022778	1
40	ZNF501	433000	541	28	344750	83650	78750	3	0	0	50	77	51059925	0.0023101	1
41	TM9SF3	790373	642	24	763000	195650	1521450	4	0	2	8	9	8806000	0.0023695	1
42	ICA1	176442	544	19	637350	154350	1373400	4	0	0	19	11	14453775	0.00255245	1
43	C6orf89	836025	244	43	455350	118475	708750	3	0	0	12	21	15229900	0.00270381	1
44	ERCC1	1259254	191	39	427875	127050	614775	3	0	1	19	22	27054475	0.00281059	1
45	MYO6	362445	482	17	1691375	405475	2983575	6	1	4	33	45	38911775	0.00284392	1
46	SMAD4	156084	422	41	702450	189525	998550	6	0	1	13	10	11334750	0.00305835	1
47	FBL	1289328	526	23	402150	122850	663600	3	0	2	50	91	52810100	0.00337203	1
48	EDNRB	63780	954	31	605150	169750	772800	4	1	3	14	37	14019250	0.0034095	1
49	TAS2R14	363803	644	2	388150	112175	39900	4	0	0	22	28	28020125	0.00349773	1
50	PTEN	259678	300	34	529900	123200	906675	3	1	2	10	10	9025100	0.00360486	1
51	SH3TC1	172983	242	51	1623650	517825	1289400	6	1	3	50	63	50456350	0.00360674	1
52	ITK	266925	1180	30	806050	206675	1736700	5	0	2	50	76	71482425	0.00367391	1
53	RB1	349930	450	41	1208900	308875	2943675	5	1	6	28	49	31242575	0.00378099	1
54	SLC10A6	266749	603	40	468650	137200	619500	4	0	1	26	23	26373725	0.00396948	1
55	KRAS	259193	512	16	299950	72275	467250	5	0	1	45	85	44978150	0.00406068	1
56	RAPGEF5	747975	629	4	967050	232575	1573425	5	0	5	31	68	41841800	0.00429873	1
57	SMTN	726734	202	32	1188425	376600	1300950	7	0	3	50	61	52113950	0.0044969	1
58	PPP1R1A	643658	392	33	222075	61425	541800	2	0	0	50	57	66655750	0.00455774	1
59	CLEC2B	295505	634	25	199325	45325	242550	2	0	0	50	86	69689725	0.00467335	1
60	TNKS2	333272	331	15	1482075	410550	2418150	7	1	3	10	14	12945275	0.00474848	1
61	PTPN4	346126	446	25	1208550	306075	2434950	4	1	1	22	37	37432500	0.00483803	1
62	SF3B4	798975	560	17	513975	166950	969675	4	0	2	20	18	14081550	0.00505286	1
63	SERPINB10	133459	522	19	512575	125825	637350	3	0	1	3	11	8800925	0.00505348	1
64	TARS2	1532790	163	43	897400	271775	2070075	4	1	0	31	32	36421175	0.00522152	1
65	IVL	59999	804	12	737275	187775	120225	6	0	1	50	134	52405675	0.00548365	1
66	MYLPF	2312884	165	47	229425	53025	444150	3	0	1	50	45	48336400	0.00584688	1
67	SBNO1	1090982	125	37	1785000	473550	2811375	6	0	1	1	5	8549625	0.00603673	1
68	OR13C5	147494	920	-31	387975	113400	78750	5	0	1	8	5	4002950	0.00607818	1
69	CCNA1	197057	880	1	582400	168350	856800	6	0	4	17	28	15131900	0.00613809	1
70	IFIH1	70837	712	12	1317750	329700	1353975	6	0	2	6	8	7916475	0.00635021	1
71	CNBD1	148474	1191	-31	575225	136150	381150	8	0	5	18	69	14053375	0.0064587	1
72	AFAP1L1	386336	380	25	978950	270025	1242675	4	0	3	40	56	57709575	0.00652915	1
73	AKAP7	165730	682	15	481250	112525	1262625	3	0	1	7	8	6281275	0.00694431	1
74	ZNF416	459366	828	-31	750925	192500	418425	4	1	0	36	33	22755425	0.00720585	1
75	RCBTB2	387005	404	41	701400	193200	1315125	3	0	1	14	29	22850975	0.00720927	1
76	ARID3C	731413	298	51	499275	163275	500325	4	0	0	50	52	49966875	0.00736633	1
77	TBX4	312575	408	-11	676900	198800	741825	4	0	2	21	28	23955225	0.00737159	1
78	RBBP8	254087	158	40	1195950	259875	1436400	5	0	0	6	6	7655725	0.00748334	1
79	FAM20C	195067	593	-4	341425	116900	62475	4	0	1	14	17	15817900	0.00755491	1
80	HSPB2	437513	221	22	218225	73150	261975	2	0	0	50	81	52622500	0.00760071	1
81	PCIF1	725555	209	59	890225	251650	1017975	6	1	0	48	69	47948775	0.00775956	1
82	XPOT	466767	402	-15	1245125	322000	2617125	5	1	2	10	22	13187650	0.00779746	1
83	KLF3	294258	364	39	434525	120925	674100	2	0	0	20	13	23145500	0.00784687	1
84	FAS	187494	375	39	442225	105875	1157625	3	0	0	18	35	29952475	0.0078576	1
85	DENND1C	865106	219	33	1006075	304325	837375	4	0	2	50	66	46151700	0.00794917	1
86	DDX27	886628	261	50	1024800	273525	1825425	4	0	1	8	9	11493300	0.00796989	1
87	HTR3D	1423268	375	38	635950	185675	262500	4	0	0	44	64	55057625	0.00825623	1
88	ANKRD17	265492	747	19	3204425	966175	3406725	10	0	0	3	0	6206200	0.00854786	1
89	PYGO2	1612870	224	35	485450	159775	423150	3	0	0	50	52	52998925	0.00854819	1
90	KRTAP10-7	874480	461	25	455700	131775	63000	5	0	1	10	19	10735900	0.00868355	1
91	H2BFM	NA	NA	NA	192150	57225	63000	2	0	0	50	171	120127000	0.0087029	1
92	HIST1H3B	408919	685	43	162750	54075	224175	2	0	0	50	59	46299575	0.00871191	1
93	PIP4K2A	196977	577	25	527275	132650	968625	4	0	0	48	51	55247850	0.00872177	1
94	TMCO2	627703	373	18	228725	63700	242550	2	0	0	50	89	69880125	0.00920451	1
95	PHACTR3	137383	818	-29	708400	198800	1284150	9	0	3	6	28	13571250	0.00926943	1
96	GPR160	396829	426	27	424375	111650	126525	2	0	0	50	84	65899750	0.00929221	1
97	C1QTNF5	NA	NA	NA	289975	98525	924000	2	0	1	50	172	121029300	0.00939452	1
98	SLC27A3	1687837	175	33	876050	295225	1293600	4	2	0	24	38	34686225	0.00957739	1
99	GPN1	1192074	306	43	605325	158550	1619625	3	0	0	9	8	12615575	0.00970119	1
100	ARV1	376655	616	12	351050	88900	607950	2	0	0	13	18	18554025	0.00971178	1
101	CCDC27	249153	341	24	838425	220500	1082550	3	0	1	28	48	39512025	0.0097988	1
102	PPP1R16A	1755818	291	7	648725	203350	231525	3	0	1	21	33	20875925	0.00983376	1
103	TGIF2LX	8315	NaN	-35	298725	85575	71400	7	0	1	46	149	35427000	0.0098625	1
104	SRFBP1	70781	809	-4	552125	140875	662550	3	0	2	22	59	28506100	0.0100374	1
*Abbreviations:
Expr is the expression level
reptime is the replication time
hic is the histone/epigenetic level
N_nonsilent, N_silent, N_noncoding give the bases of the three types of sites (computed from the neighboring genes)
n_noncoding,n_nonsilent,n_silent are the observed number of changes in the three categories
nnei gives the number of neighboring genes that are pooled together to compute the background mutation rate for that gene
x gives the number of mutated bases in these neighboring genes that are either silent or non-coding
X gives the total number of bases related to these neighboring genes
P = P-value (overall)
q = q-value, False Discovery Rate (Benjamini-Hochberg procedure) [genes ordered by q-value]
NA = information not available
