# Supplementary material for: Mutational signatures in 175 Chinese gastric cancer patients
Source: BMC Cancer. 2024 Sep 30;24:1208. doi: 10.1186/s12885-024-12968-2 (PMC11440915; doi:10.1186/s12885-024-12968-2)
Supplement: Supplementary file 6 — Supplementary Material 6 [file 12885_2024_12968_MOESM6_ESM.xlsx]

## Sheet: Additional file 6A
Additional file 6A. Distribution of 96 trinucleotide changes in 175 GC cases
No	Case ID	A(C>A)A	A(C>A)C	A(C>A)G	A(C>A)T	C(C>A)A	C(C>A)C	C(C>A)G	C(C>A)T	G(C>A)A	G(C>A)C	G(C>A)G	G(C>A)T	T(C>A)A	T(C>A)C	T(C>A)G	T(C>A)T	A(C>G)A	A(C>G)C	A(C>G)G	A(C>G)T	C(C>G)A	C(C>G)C	C(C>G)G	C(C>G)T	G(C>G)A	G(C>G)C	G(C>G)G	G(C>G)T	T(C>G)A	T(C>G)C	T(C>G)G	T(C>G)T	A(C>T)A	A(C>T)C	A(C>T)G	A(C>T)T	C(C>T)A	C(C>T)C	C(C>T)G	C(C>T)T	G(C>T)A	G(C>T)C	G(C>T)G	G(C>T)T	T(C>T)A	T(C>T)C	T(C>T)G	T(C>T)T
1	W02882	0.0097561	0.0097561	0.0146341	0.0097561	0.0146341	0.0146341	0.0146341	0.0146341	0.0195122	0.00487805	0.0146341	0.00487805	0.0097561	0.0146341	0.0097561	0.0292683	0.00487805	0.00487805	0	0.00487805	0	0	0	0.00487805	0.00487805	0.00487805	0	0.00487805	0	0	0	0	0.0195122	0.00487805	0.0780488	0.0243902	0	0.0243902	0.0682927	0.0146341	0.0536585	0.0682927	0.0926829	0.0195122	0.0097561	0.0292683	0.0097561	0.0146341
2	W02924	0	0.0289855	0	0.0144928	0	0	0	0.0434783	0	0	0	0.0144928	0.0144928	0	0	0	0	0	0	0.0144928	0	0	0.0144928	0	0	0	0	0.0144928	0	0	0	0.0144928	0	0.0144928	0.0434783	0.0144928	0	0	0.0869565	0	0.0144928	0.101449	0.0869565	0.0434783	0	0.0289855	0.0434783	0.0144928
3	W05137	0	0.027027	0.00900901	0.00900901	0.00900901	0.00900901	0.00900901	0	0.00900901	0.018018	0.027027	0.018018	0.00900901	0.00900901	0.00900901	0.00900901	0	0	0	0	0.018018	0	0	0.018018	0	0.018018	0	0	0	0	0	0.027027	0.00900901	0.00900901	0.036036	0	0.00900901	0.018018	0.045045	0.00900901	0.0630631	0.036036	0.108108	0.045045	0.00900901	0.018018	0.045045	0.018018
4	W05692	0.0264901	0.0165563	0.0364238	0.00662252	0.00662252	0	0.00662252	0.0165563	0.00662252	0.00993377	0.00331126	0.00662252	0.0165563	0.00993377	0.00662252	0.0430464	0	0	0.00331126	0.00331126	0.00993377	0	0.00993377	0.00331126	0	0	0	0	0.00331126	0	0	0.00993377	0.0198675	0.013245	0.0364238	0.0198675	0.0231788	0.0165563	0.0397351	0.0165563	0.0364238	0.0298013	0.089404	0.0430464	0.0298013	0.0198675	0.0463576	0.0231788
5	W06190	0.0228758	0.00653595	0.00980392	0.0163399	0.00980392	0.00326797	0.00653595	0.00980392	0.00326797	0.0163399	0	0.0130719	0.00980392	0.0130719	0.00980392	0.0163399	0.00326797	0.00980392	0.00326797	0	0.00326797	0	0.0130719	0.00653595	0	0	0	0	0.0130719	0.00980392	0	0.0392157	0.00980392	0.0163399	0.0294118	0.0522876	0.00326797	0.0163399	0.0588235	0.0294118	0.0163399	0.0326797	0.0522876	0.0228758	0.0326797	0.0163399	0.0228758	0.0392157
6	W07520	0.047619	0.047619	0.047619	0	0	0	0	0.047619	0	0	0	0	0.047619	0	0.047619	0.047619	0	0	0	0	0	0	0	0	0	0	0	0	0	0	0	0.047619	0	0.047619	0.047619	0	0.047619	0	0	0.047619	0.047619	0.047619	0.190476	0	0	0	0	0
7	W07997	0.0181452	0.00806452	0.00806452	0.0120968	0.0100806	0.0120968	0	0.0120968	0.00403226	0.0100806	0.00201613	0.00403226	0.00806452	0.00604839	0.00604839	0.0262097	0.00604839	0.00604839	0.00403226	0.0141129	0.00403226	0.00604839	0.00403226	0.0141129	0.00806452	0.00201613	0.00201613	0.00604839	0.0141129	0.00604839	0	0.0262097	0.0120968	0.0120968	0.00604839	0.016129	0.00806452	0.00201613	0.0241935	0.00604839	0.00604839	0.0342742	0.0241935	0.00806452	0.016129	0.0181452	0.0201613	0.016129
8	W105	0.00598802	0.00598802	0.0359281	0.00598802	0.00598802	0.00598802	0	0.00598802	0.011976	0	0.00598802	0	0.00598802	0	0	0.011976	0	0.00598802	0	0	0.00598802	0	0	0	0	0.00598802	0	0	0.00598802	0.00598802	0.011976	0.0179641	0.00598802	0.0179641	0.0239521	0.011976	0.0239521	0.00598802	0.0419162	0.0299401	0.0299401	0.0718563	0.0598802	0.0179641	0.0179641	0.011976	0.0299401	0.0179641
9	W111	0.107143	0	0.0714286	0	0	0	0.142857	0.0357143	0.178571	0.107143	0.142857	0	0	0	0.107143	0	0	0	0	0	0	0	0	0	0	0	0	0	0	0	0	0	0	0	0	0	0.0357143	0	0	0	0	0	0	0	0	0	0	0
10	W112	0.0172414	0.0172414	0	0.0344828	0	0	0.0172414	0.0172414	0	0	0	0	0.0344828	0	0.0344828	0.0344828	0	0	0	0	0	0.0344828	0	0	0	0.0172414	0	0	0	0.0172414	0	0	0.0172414	0	0.0344828	0.0172414	0	0.0172414	0.0517241	0.0172414	0	0.0517241	0.0689655	0.0172414	0	0	0	0.0344828
11	W113	0.0175439	0.00584795	0.0233918	0.0116959	0	0.00584795	0.0116959	0.0116959	0.0175439	0.0233918	0.0175439	0.00584795	0.0116959	0.0116959	0.0292398	0.0409357	0	0.00584795	0	0	0	0.00584795	0	0	0	0	0	0.00584795	0	0.00584795	0	0.00584795	0.00584795	0	0.0292398	0.0116959	0.00584795	0.00584795	0.0701754	0.00584795	0.0350877	0.0526316	0.0643275	0.0350877	0.0116959	0.0292398	0.0233918	0.0175439
12	W12635	0.0144404	0.00722022	0.0216606	0.0252708	0.00722022	0.00722022	0.0108303	0.0180505	0.0144404	0.0144404	0.00722022	0.00722022	0.0108303	0.0144404	0.0252708	0.0252708	0.00361011	0.00361011	0	0.00722022	0.00361011	0.00361011	0.00361011	0.00722022	0.00722022	0.00722022	0	0.00361011	0.0108303	0.00361011	0.00361011	0.0144404	0.00722022	0.00361011	0.0433213	0.0108303	0.0144404	0.0108303	0.0469314	0.0216606	0.0469314	0.0397112	0.0722022	0.0288809	0.0144404	0.0108303	0.0469314	0.0288809
13	W12869	0.00643087	0.0160772	0.0128617	0.0160772	0.0192926	0.0096463	0.0096463	0.00643087	0.0096463	0.00321543	0.00321543	0.0160772	0.00321543	0.0128617	0.0096463	0.022508	0	0	0.00321543	0.00321543	0	0	0	0.00643087	0	0	0.00643087	0	0.0096463	0.0096463	0	0.00321543	0.0192926	0.0160772	0.0546624	0.00643087	0.0192926	0.0257235	0.0385852	0.0192926	0.0450161	0.0610932	0.106109	0.022508	0.0096463	0.0257235	0.0321543	0.0096463
14	W133	0.00738007	0.0110701	0.0147601	0.00738007	0.00369004	0.0110701	0.00738007	0.0110701	0.0110701	0.00369004	0.0110701	0.0147601	0.0147601	0.0295203	0.00369004	0.0110701	0.00738007	0	0.00369004	0	0.00369004	0.00369004	0	0	0.00738007	0.00369004	0	0	0	0.00369004	0	0.00738007	0.00738007	0.00369004	0.0405904	0.0147601	0.0295203	0.0221402	0.0442804	0.00738007	0.0479705	0.0332103	0.0516605	0.0405904	0.0110701	0.0110701	0.00369004	0.0221402
15	W135	0.0351759	0.0167504	0.0134003	0.0184255	0.0117253	0.0368509	0.00837521	0.0184255	0.0150754	0.0117253	0.0134003	0.0117253	0.0167504	0.0150754	0.0234506	0.0201005	0.00837521	0.00837521	0.00167504	0.0100503	0.00670017	0.0167504	0.00837521	0.0150754	0.00335008	0.00502513	0.00167504	0.0100503	0.0201005	0.0100503	0.00670017	0.0268007	0.0100503	0.0150754	0.0217755	0.0117253	0.00670017	0.00837521	0.0201005	0.0134003	0.0150754	0.0251256	0.0134003	0.0201005	0.0268007	0.0234506	0.0117253	0.0117253
16	W136	0.0299401	0.011976	0.0299401	0.0299401	0.00598802	0	0	0	0.0179641	0	0.00598802	0.011976	0.011976	0.011976	0.00598802	0.011976	0.00598802	0	0	0	0	0.00598802	0.00598802	0	0	0	0	0	0.011976	0	0	0.00598802	0	0.0179641	0.0299401	0.0179641	0.0179641	0.011976	0.0479042	0.0179641	0.0598802	0.0419162	0.0598802	0.0359281	0.011976	0.00598802	0.011976	0.011976
17	W137	0.0102041	0.0102041	0.0102041	0.0102041	0.00680272	0.0136054	0.00680272	0.0170068	0.0170068	0.00340136	0.00680272	0.0102041	0.0136054	0.00680272	0	0.0170068	0.00680272	0	0.00340136	0.0102041	0.00680272	0.00680272	0	0.00680272	0	0.0102041	0	0	0.00340136	0.00340136	0.00340136	0.00680272	0.0204082	0.0136054	0.0510204	0.0238095	0.0340136	0.0204082	0.047619	0.0136054	0.047619	0.0680272	0.0986395	0.0340136	0.0136054	0.0238095	0.0272109	0
18	W139	0.0176991	0.0176991	0.00884956	0.00884956	0.0265487	0	0	0.0442478	0.0265487	0.0176991	0.00884956	0	0.0176991	0.0265487	0.0530973	0.00884956	0	0	0	0	0	0.00884956	0	0.0176991	0	0	0	0	0	0.00884956	0	0.0176991	0.00884956	0.00884956	0.00884956	0.0265487	0	0.00884956	0.0353982	0.0176991	0.0530973	0.0707965	0.0707965	0.0265487	0.0176991	0.0176991	0.0442478	0
19	W14462	0.0154639	0.0103093	0.0257732	0.0257732	0	0.0103093	0.00515464	0.0103093	0.0154639	0.0103093	0.0103093	0.0103093	0.00515464	0	0.0103093	0.0309278	0.0103093	0	0	0	0	0	0.0103093	0.00515464	0.00515464	0	0	0	0	0	0.00515464	0.0103093	0.0154639	0.0154639	0.0206186	0.0257732	0.0103093	0.0154639	0.0309278	0.0103093	0.0257732	0.0463918	0.0824742	0.0154639	0.00515464	0.0360825	0.0360825	0.0103093
20	W145	0.013245	0.00993377	0.0165563	0.00331126	0.00993377	0.00993377	0.013245	0.00993377	0.0198675	0.013245	0.00993377	0.0165563	0.00331126	0.00993377	0.0165563	0.0264901	0	0.00662252	0	0	0.00331126	0.00993377	0.0165563	0	0.00993377	0.00993377	0.0231788	0.00331126	0.00331126	0.00331126	0.00331126	0.00662252	0.0165563	0.013245	0.0364238	0.00993377	0.013245	0.00662252	0.0629139	0.013245	0.0496689	0.0562914	0.112583	0.0231788	0.0198675	0.00662252	0.0331126	0.00331126
21	W146	0.0179641	0.011976	0.0209581	0.00898204	0.0149701	0.00299401	0.00898204	0.00299401	0.00598802	0.0179641	0.00898204	0.011976	0.00598802	0.0269461	0.0149701	0.0299401	0.00299401	0.00299401	0.00598802	0.00299401	0	0.00598802	0.00598802	0.00299401	0.00598802	0	0.00299401	0.00299401	0.0179641	0.00299401	0	0.0269461	0.011976	0.0149701	0.0209581	0.0299401	0.0209581	0.011976	0.0359281	0.0299401	0.0269461	0.0269461	0.0419162	0.0299401	0.0209581	0.0329341	0.0508982	0.0269461
22	W18647	0	0	0.01	0.02	0	0.01	0.01	0.01	0	0.02	0	0	0.01	0	0.01	0.03	0	0	0	0	0	0	0	0	0.01	0	0	0	0	0	0	0.01	0.03	0	0.14	0	0	0	0.09	0.01	0.09	0.09	0.12	0.05	0.02	0	0.09	0.01
23	W19512	0.00321199	0.012848	0.00214133	0.00214133	0.012848	0.0267666	0.00856531	0.0310493	0.00107066	0.0117773	0.00428266	0.00107066	0.00749465	0.0310493	0.00428266	0.0117773	0.00321199	0.00214133	0	0.00321199	0.00107066	0	0.00107066	0	0.00107066	0.00214133	0.00107066	0.00214133	0.00214133	0	0.00107066	0.00321199	0.0256959	0.0149893	0.0460385	0.00856531	0.0149893	0.0192719	0.0717345	0.0139186	0.0620985	0.0653105	0.130621	0.0342612	0.00856531	0.0117773	0.0353319	0.0139186
24	W200	0.0188679	0.0113208	0.00377358	0	0.00377358	0.0150943	0.0113208	0.0188679	0.0188679	0.00754717	0.00754717	0.0113208	0.00754717	0.0188679	0.0150943	0.0150943	0	0	0.00754717	0	0.00377358	0.00377358	0	0	0	0.00377358	0	0	0	0.00377358	0	0	0.0150943	0.0113208	0.090566	0	0.00377358	0.0150943	0.0943396	0.00377358	0.0716981	0.0641509	0.120755	0.0528302	0.00377358	0.00754717	0.0377358	0.00377358
25	W20262	0.00657895	0.00657895	0.0263158	0	0.0131579	0.0131579	0.0131579	0.0131579	0.0131579	0.0131579	0.00657895	0.0197368	0.0131579	0.0131579	0.0328947	0.0394737	0	0	0	0	0.00657895	0.0131579	0	0	0	0	0	0.00657895	0.00657895	0	0.00657895	0.00657895	0.0328947	0.0131579	0.0723684	0.00657895	0.00657895	0	0.0460526	0.0197368	0.0263158	0.0986842	0.0789474	0.0328947	0.0263158	0.00657895	0.0592105	0.0131579
26	W203	0.0215054	0.0752688	0	0.0215054	0.0752688	0.0752688	0.0645161	0.0537634	0.0322581	0.0537634	0	0.0215054	0.0322581	0.0107527	0.0322581	0.0322581	0	0.0107527	0	0	0.0107527	0	0	0	0	0	0	0	0	0	0	0	0	0	0.0215054	0.0107527	0.0107527	0.0107527	0.0322581	0	0.0430108	0.0322581	0.0430108	0	0	0	0.0322581	0
27	W205	0.00462963	0.00462963	0.0185185	0.00462963	0.00462963	0	0.0231481	0.00925926	0.0185185	0.0138889	0.0231481	0.00462963	0.0185185	0.0138889	0.0138889	0.00462963	0	0	0.00462963	0	0	0	0	0	0	0	0	0.00925926	0	0.00925926	0	0.00925926	0.00925926	0.00925926	0.0231481	0.00462963	0.0185185	0.0231481	0.0231481	0.00462963	0.00925926	0.0231481	0.0509259	0.0138889	0	0.0138889	0.0138889	0.0138889
28	W207	0.0253165	0.0379747	0.0253165	0	0.0759494	0.0632911	0.0253165	0.0632911	0.0126582	0.0253165	0	0	0.0379747	0.0632911	0.0126582	0.0126582	0.0126582	0	0	0.0126582	0	0.0126582	0	0	0.0126582	0	0	0	0	0	0	0	0	0	0.0253165	0.0126582	0	0	0.0379747	0	0.0253165	0.0253165	0.0506329	0.0506329	0	0	0	0
29	W209	0.0176056	0.0246479	0.0246479	0.0140845	0.0246479	0.0105634	0.0140845	0.0105634	0.00704225	0.0211268	0.00704225	0.0105634	0.00352113	0.0140845	0.0105634	0.00704225	0.00352113	0	0.00352113	0.00352113	0.00352113	0	0.00352113	0.0140845	0	0	0	0	0.00704225	0.00704225	0.00352113	0.00352113	0.00352113	0.00352113	0.0492958	0.0140845	0.00704225	0.0140845	0.0492958	0.0140845	0.0528169	0.0457746	0.0950704	0.0316901	0.0211268	0.0176056	0.028169	0.0140845
30	W21298	0.0357143	0	0.0714286	0.107143	0	0.107143	0.0357143	0.0357143	0	0.0357143	0	0	0	0.107143	0	0	0.0357143	0	0	0	0	0	0	0	0	0	0	0	0	0	0	0	0.0357143	0	0	0	0	0	0	0	0.0357143	0.0714286	0	0.0714286	0.0357143	0.0357143	0.0357143	0
31	W216	0.000520021	0.00572023	0.0026001	0.00364015	0.00416017	0.0213209	0.00364015	0.0119605	0.00104004	0.00416017	0.00312012	0.00416017	0.00156006	0.0166407	0.00364015	0.00936037	0	0.00156006	0.00104004	0.000520021	0.000520021	0	0.00416017	0.00104004	0.00104004	0.00156006	0	0.00156006	0.000520021	0	0.000520021	0.00364015	0.0182007	0.00728029	0.0780031	0.00936037	0.00936037	0.0176807	0.0795632	0.00624025	0.0660426	0.0800832	0.162767	0.0343214	0.00832033	0.0119605	0.0395216	0.00572023
32	W218	0	0	0.0612245	0	0	0	0.0204082	0.0204082	0.0204082	0.0408163	0.0204082	0.0204082	0.0204082	0.0204082	0	0	0	0.0204082	0	0	0	0	0	0.0204082	0	0	0	0	0	0	0	0	0	0	0.0612245	0.0204082	0	0	0.0408163	0.0408163	0	0.0408163	0.0816327	0.0612245	0.0408163	0.0408163	0.0204082	0.0408163
33	W221	0.0526316	0	0.105263	0.0526316	0.105263	0	0	0.0526316	0	0	0	0.0526316	0	0.0526316	0.0526316	0.0526316	0	0	0	0	0	0	0	0	0	0	0	0	0	0	0	0	0	0	0	0	0	0	0.0526316	0	0	0	0.210526	0.0526316	0	0.0526316	0	0
34	W225	0.0212766	0.0177305	0.0177305	0.0070922	0.0106383	0.0070922	0.0212766	0.0283688	0.035461	0.0212766	0.0070922	0.0248227	0.0212766	0.0141844	0	0.0177305	0.0212766	0.0035461	0.0070922	0.0070922	0.0070922	0.0035461	0.0070922	0.0035461	0.0070922	0.0070922	0	0.0070922	0.0035461	0.0212766	0.0035461	0.0141844	0.0212766	0.0070922	0.035461	0.0177305	0.0283688	0.0177305	0.0248227	0.0141844	0.0283688	0.0319149	0.0212766	0.0177305	0.0248227	0.0141844	0.0212766	0.0177305
35	W226	0.021692	0.0130152	0.010846	0.0151844	0.0130152	0.0238612	0.0195228	0.010846	0.0130152	0.0173536	0.00433839	0.0021692	0.0021692	0.0173536	0.0021692	0.021692	0.0021692	0	0	0.0130152	0.0021692	0.00433839	0.0021692	0.00433839	0.0021692	0.0021692	0	0.0021692	0.00433839	0.00867679	0.00433839	0.010846	0.0151844	0.0130152	0.0390456	0.00433839	0.0151844	0.0195228	0.0390456	0.0238612	0.0477223	0.0390456	0.0824295	0.0260304	0.0151844	0.0238612	0.0260304	0.0173536
36	W228	0.0102041	0.0102041	0.0510204	0.0408163	0.0204082	0	0.0408163	0	0.0408163	0.0408163	0.0204082	0.0306122	0.0102041	0.0204082	0.0204082	0.0408163	0.0102041	0	0	0	0	0	0	0.0102041	0.0102041	0.0102041	0.0102041	0	0	0	0	0.0102041	0.0102041	0	0.0408163	0	0	0.0102041	0.0510204	0	0.0306122	0.0816327	0.0918367	0.0102041	0	0	0.0102041	0.0102041
37	W229	0.00272294	0.00680735	0.00476515	0.00136147	0.00408441	0.0156569	0.00680735	0.0251872	0.00408441	0.00748809	0.00340368	0.00272294	0.00272294	0.0224643	0.00612662	0.00816882	0.000680735	0.00136147	0.00204221	0.00136147	0	0	0.00340368	0.00136147	0.000680735	0.00204221	0.00204221	0.00204221	0	0.000680735	0	0	0.0176991	0.00816882	0.0782845	0.0115725	0.00680735	0.0122532	0.0782845	0.0108918	0.0605854	0.0762423	0.172907	0.0313138	0.00476515	0.00953029	0.0326753	0.00816882
38	W250	0.00821596	0.0129108	0.00704225	0.0140845	0.0187793	0.00938967	0.00704225	0.0211268	0.0105634	0.00821596	0.00234742	0.0187793	0.0199531	0.0152582	0.0129108	0.0375587	0.00234742	0.00234742	0.00469484	0.0246479	0.00469484	0.00586854	0.00586854	0.0117371	0.00586854	0.00586854	0.00352113	0.00821596	0.0176056	0.0117371	0.00234742	0.0387324	0.0140845	0.00469484	0.0223005	0.0246479	0.0164319	0.0187793	0.0223005	0.0211268	0.0258216	0.0223005	0.0434272	0.0129108	0.0375587	0.0199531	0.0152582	0.0234742
39	W251	0.0245399	0	0.00613497	0.0122699	0	0.0184049	0	0	0.0122699	0	0.0122699	0.00613497	0.00613497	0.0122699	0.0184049	0	0	0.0122699	0	0.0122699	0.00613497	0.00613497	0	0	0	0.00613497	0.00613497	0	0.0122699	0	0	0.0245399	0.00613497	0.00613497	0.0613497	0.0184049	0.0184049	0.0122699	0.0552147	0.00613497	0.0245399	0.0613497	0.0552147	0.0184049	0.0306748	0.00613497	0.0245399	0.0429448
40	W255	0.00961538	0.0160256	0.00320513	0.00320513	0	0.00641026	0.0128205	0.00961538	0.00641026	0.00320513	0.0128205	0.00320513	0.0128205	0.0128205	0.00641026	0.0288462	0.00320513	0.00641026	0.00320513	0.0128205	0	0.00320513	0.00641026	0.00961538	0	0.00320513	0	0.00641026	0.00961538	0.00320513	0.00641026	0.025641	0.0128205	0.0128205	0.0448718	0.0192308	0.0160256	0.00641026	0.0608974	0.025641	0.0448718	0.0448718	0.0833333	0.0288462	0.0160256	0.0192308	0.0192308	0.0352564
41	W260	0.0619469	0.0265487	0.0265487	0.0265487	0.0176991	0.0265487	0.0176991	0.00884956	0.0442478	0.0176991	0.00884956	0.0265487	0	0	0	0	0	0	0	0.00884956	0	0	0	0	0	0	0	0.00884956	0.0176991	0	0	0.0265487	0.00884956	0	0.00884956	0.0176991	0	0.0265487	0.0442478	0.0265487	0.0176991	0.00884956	0.0176991	0.0176991	0.00884956	0.0176991	0.0353982	0.0265487
42	W262	0.0190114	0.0228137	0.0152091	0.026616	0.0304183	0.0114068	0.0152091	0.0152091	0.0228137	0.0114068	0.00760456	0.00760456	0.0228137	0.0228137	0.0114068	0.0228137	0.00760456	0.00760456	0	0.00380228	0.00760456	0.0152091	0	0	0	0.0114068	0	0.00760456	0	0.0152091	0	0.00380228	0.00380228	0.00760456	0.0228137	0.00380228	0	0.0228137	0.0380228	0.0114068	0.0418251	0.0456274	0.110266	0.0342205	0.0190114	0.0190114	0.0418251	0.00380228
43	W26364	0.0204082	0.0408163	0.0204082	0.0408163	0.0204082	0	0.0204082	0.0612245	0	0.0204082	0	0.0204082	0.0612245	0	0.0204082	0.0612245	0	0	0	0	0	0	0.0204082	0	0	0	0	0	0	0.0204082	0	0	0	0.0408163	0.0408163	0	0	0.0204082	0.0612245	0	0.0408163	0.0612245	0.0816327	0	0	0.0204082	0.0408163	0
44	W266	0.0165975	0.00414938	0.0124481	0.0124481	0.0248963	0.0248963	0.0207469	0.0248963	0.0165975	0.0124481	0.0124481	0.0124481	0.0124481	0.00414938	0.00829876	0.0124481	0	0	0.00414938	0.0165975	0.00414938	0.00414938	0.0124481	0.00414938	0.00829876	0	0	0.00829876	0.0124481	0.0165975	0.00414938	0.00414938	0.0124481	0	0.0290456	0.00414938	0.0165975	0.0207469	0.0497925	0.0290456	0.0248963	0.0456432	0.0954357	0.0207469	0.0124481	0.0165975	0.0248963	0.0248963
45	W281	0.0277778	0.0555556	0	0	0.0277778	0	0	0.0277778	0.0277778	0.0555556	0.0277778	0.0277778	0	0.0833333	0.0555556	0.0277778	0	0.0277778	0	0	0	0	0.0277778	0	0	0	0	0	0	0	0	0.0277778	0.0277778	0	0.138889	0	0.0277778	0	0.0833333	0	0	0	0.0277778	0	0.0277778	0	0	0
46	W282	0.0135135	0.027027	0.0135135	0.0540541	0.027027	0	0.0405405	0	0.0540541	0.0405405	0.027027	0.0135135	0.0135135	0	0.0405405	0.0135135	0	0	0	0	0	0	0	0.0135135	0	0	0	0	0	0.0135135	0	0	0.0135135	0.027027	0.027027	0.0135135	0.027027	0	0.0405405	0	0.0675676	0.0405405	0.0810811	0.027027	0.0135135	0	0.0135135	0.0135135
47	W288	0.0124481	0.0124481	0.0248963	0.033195	0.00414938	0.00414938	0	0.0165975	0.033195	0.0124481	0.0248963	0.00414938	0.0165975	0.00829876	0.0207469	0.0165975	0.00829876	0.00829876	0	0.00829876	0.00414938	0.00414938	0.00414938	0.00414938	0	0.00414938	0.00414938	0.00414938	0.0124481	0	0	0.0124481	0.00414938	0.00829876	0.0414938	0.0165975	0.0165975	0.00829876	0.0373444	0.0207469	0.0414938	0.0539419	0.0871369	0.0207469	0.0124481	0.0124481	0.0248963	0.00414938
48	W289	0.0133333	0.01	0.0233333	0.00666667	0	0	0.01	0.00666667	0.01	0.01	0.02	0.00333333	0.0166667	0.01	0.01	0.01	0	0.00666667	0	0	0	0.00666667	0.01	0.01	0	0	0	0.00666667	0.00333333	0.01	0	0.0166667	0.0133333	0.00666667	0.0166667	0	0.00333333	0.01	0.0533333	0.00666667	0.0533333	0.0366667	0.0833333	0.01	0.00333333	0.0133333	0.0333333	0.0233333
49	W290	0.0342679	0.0124611	0.0186916	0.00934579	0.00934579	0.00934579	0.00934579	0.00934579	0.0155763	0.0124611	0.00934579	0.00623053	0.00311526	0.0186916	0.0155763	0.0186916	0.00623053	0.00623053	0	0.00934579	0.0155763	0.00623053	0	0.00623053	0.00311526	0	0.00623053	0.00311526	0.00311526	0.00934579	0.00311526	0.00311526	0.0124611	0.0218069	0.0373832	0.00623053	0.00623053	0.00934579	0.0841121	0.0124611	0.0342679	0.0404984	0.0498442	0.0373832	0.00311526	0.00934579	0.00934579	0.0186916
50	W291	0.0233645	0	0.0233645	0.00934579	0.0140187	0.0140187	0.0140187	0.0046729	0.0140187	0.0046729	0.00934579	0.0140187	0.0186916	0.0186916	0.00934579	0.0186916	0.0046729	0	0.0046729	0	0.00934579	0	0	0.00934579	0	0	0.0046729	0.00934579	0.0233645	0.0280374	0.0046729	0.0373832	0.0327103	0.0233645	0.0233645	0.0140187	0.0140187	0.0140187	0.0373832	0.0233645	0.0420561	0.0327103	0.107477	0.0140187	0.00934579	0.00934579	0.0420561	0.00934579
51	W292	0.04	0.008	0.032	0.04	0.032	0	0.04	0.008	0.008	0.008	0.04	0.032	0.008	0.016	0.024	0.016	0	0	0	0	0	0	0	0	0	0	0	0	0	0	0	0	0.008	0.008	0.072	0.008	0.016	0.016	0.104	0.008	0.024	0.056	0.072	0.048	0	0	0.048	0.008
52	W295	0.0254777	0.0191083	0.0573248	0.00636943	0.0254777	0.0127389	0.0127389	0.0254777	0.0382166	0.0191083	0.0318471	0.0127389	0.0254777	0	0.0191083	0.0127389	0.0127389	0	0.00636943	0.00636943	0	0	0.00636943	0	0	0.00636943	0	0.00636943	0	0	0	0.00636943	0.00636943	0.00636943	0.0318471	0.0254777	0.00636943	0.0191083	0.0573248	0.00636943	0.0254777	0.0636943	0.0318471	0.0254777	0.0127389	0.0191083	0.0191083	0.0254777
53	W296	0.016	0.016	0.02	0.004	0.02	0.008	0.012	0.012	0.024	0.012	0.012	0.016	0.012	0.016	0.008	0.008	0	0.004	0.004	0	0	0.004	0.012	0.004	0	0.004	0.008	0.008	0.004	0	0.004	0	0.012	0.016	0.06	0.004	0.012	0.008	0.048	0.012	0.024	0.056	0.092	0.02	0.012	0.024	0.044	0.008
54	W299	0.0265781	0.00996678	0.00996678	0	0.013289	0.00996678	0.0166113	0.00664452	0.0166113	0.0332226	0.00996678	0.00664452	0.00664452	0.0232558	0.013289	0	0	0	0	0.00332226	0	0	0	0.00332226	0	0	0	0.00332226	0	0.00664452	0	0	0.0166113	0.00332226	0.0697674	0.00664452	0.00332226	0.00996678	0.0631229	0.00996678	0.0697674	0.0863787	0.159468	0.0265781	0.00664452	0.013289	0.0431894	0
55	W300	0.0189274	0.0126183	0.0126183	0.00315457	0.00946372	0.00630915	0.0157729	0.00315457	0.022082	0.00946372	0.0126183	0.0157729	0.00315457	0.00630915	0.0157729	0.00946372	0.00630915	0.00315457	0.00315457	0.00315457	0.00315457	0.00315457	0.00946372	0	0	0.00315457	0.0126183	0.00630915	0	0	0.00630915	0.00315457	0.0126183	0.0157729	0.0504732	0.0126183	0.00630915	0.0157729	0.0347003	0.0189274	0.0189274	0.0536278	0.0883281	0.0473186	0.00315457	0.0157729	0.0283912	0.00946372
56	W301	0.0240964	0.0160643	0.0120482	0.0120482	0.00803213	0.00401606	0.0160643	0.0120482	0.0120482	0.00401606	0.00803213	0.00803213	0.0160643	0.00803213	0.00803213	0.00803213	0.00401606	0.00401606	0	0	0.00803213	0.00401606	0.00401606	0.0120482	0	0.00401606	0.00401606	0.00401606	0	0.00803213	0	0.00803213	0.00803213	0.00803213	0.108434	0.0160643	0.0160643	0.0401606	0.0481928	0.0200803	0.0321285	0.060241	0.108434	0.0160643	0.0160643	0.0200803	0.0401606	0.0281124
57	W302	0.0322581	0.016129	0.016129	0.00806452	0.016129	0.00806452	0.016129	0.0322581	0.016129	0.016129	0.016129	0	0	0.016129	0.00806452	0.0241935	0	0.00806452	0	0.00806452	0	0.016129	0.016129	0.016129	0	0	0	0	0.00806452	0	0.00806452	0.0403226	0	0.00806452	0.0241935	0.00806452	0.016129	0.00806452	0.0322581	0.00806452	0.0241935	0.0403226	0.0322581	0.0241935	0	0.016129	0.016129	0.00806452
58	W304	0.00578035	0.0115607	0.017341	0.0404624	0.0231214	0.00578035	0.0115607	0.0115607	0.00578035	0.0231214	0.00578035	0.0231214	0.00578035	0.0115607	0.017341	0.0231214	0.00578035	0	0	0	0.00578035	0	0	0.00578035	0	0.0115607	0	0	0.0115607	0	0	0.0115607	0.0115607	0	0.0867052	0.0289017	0.00578035	0.0404624	0.0578035	0.0231214	0.0289017	0.0404624	0.0751445	0.017341	0	0.0289017	0.0346821	0
59	W305	0.0239044	0.00796813	0.0278884	0.00398406	0.0159363	0.0119522	0.0278884	0.00398406	0.0199203	0.00796813	0.0318725	0.0119522	0.0199203	0.00796813	0.00398406	0.0278884	0	0.00796813	0.00398406	0	0	0.00796813	0.00796813	0	0	0	0.0119522	0	0	0.00398406	0.00398406	0.0119522	0.0159363	0.00398406	0.0318725	0.0199203	0.0159363	0.0199203	0.0517928	0.0119522	0.0796813	0.063745	0.0717131	0.0278884	0.00796813	0	0.0199203	0.0239044
60	W306	0.0280702	0.0105263	0.0175439	0.0105263	0	0.0175439	0.00701754	0.0105263	0.0140351	0.0140351	0.0105263	0.0175439	0.00350877	0.0105263	0.0140351	0.0105263	0.00350877	0	0.00701754	0	0	0.00350877	0	0.00350877	0	0.00350877	0.00350877	0	0	0	0.00350877	0.0210526	0.00350877	0.00701754	0.0385965	0.00701754	0.00701754	0.0210526	0.0491228	0.0175439	0.0491228	0.0385965	0.112281	0.0175439	0.0140351	0.0140351	0.0315789	0.0105263
61	W309	0.0116618	0.0058309	0.0058309	0.0116618	0.0116618	0.00291545	0.0058309	0.0204082	0.0204082	0.0058309	0.0058309	0.0145773	0.0116618	0.0233236	0.00874636	0.0174927	0.00874636	0.00291545	0	0.0058309	0.00291545	0.00874636	0.00291545	0.00874636	0	0.00291545	0	0	0.00291545	0.0058309	0.0058309	0.00874636	0.00291545	0	0.0466472	0.0174927	0.0116618	0.0145773	0.0524781	0.0116618	0.0349854	0.0379009	0.104956	0.03207	0.00874636	0.0116618	0.0116618	0.0116618
62	W314	0.0377358	0.0188679	0.0188679	0.0188679	0.0188679	0	0.0471698	0.00943396	0.0660377	0.00943396	0.00943396	0.0188679	0.0188679	0.0188679	0.0283019	0.0188679	0.00943396	0	0	0	0	0	0	0.00943396	0	0	0	0	0.00943396	0	0	0.00943396	0	0.0188679	0.0471698	0.0188679	0.00943396	0	0.0849057	0.00943396	0.0660377	0.0566038	0.0849057	0.00943396	0.00943396	0.0283019	0	0.0188679
63	W318	0.0769231	0	0.102564	0.025641	0	0.0512821	0.0512821	0.025641	0.102564	0.025641	0.025641	0.0512821	0.0512821	0.0512821	0.0769231	0	0	0	0	0	0	0	0	0	0	0.025641	0	0	0	0	0	0	0.0512821	0.025641	0	0	0	0	0	0	0.025641	0	0.0512821	0	0	0	0	0
64	W320	0.00896861	0.00896861	0.0269058	0.0044843	0.0134529	0.0134529	0.0224215	0	0.0134529	0.0044843	0.00896861	0.0179372	0.0224215	0.0179372	0.00896861	0.0313901	0.00896861	0.0044843	0	0.0134529	0.0044843	0.0044843	0	0.0044843	0	0.0044843	0	0.00896861	0.00896861	0.0134529	0.0134529	0.044843	0.00896861	0.0134529	0.0224215	0.0179372	0.0044843	0.0179372	0.0358744	0.00896861	0.0313901	0.0224215	0.044843	0.0179372	0.0224215	0.0224215	0.00896861	0.0179372
65	W321	0.0162602	0.0243902	0.0135501	0.00813008	0.0271003	0.0162602	0.00542005	0.0162602	0.0108401	0.0108401	0.00542005	0.00271003	0.0108401	0.0108401	0.00813008	0.0135501	0.00271003	0	0.00542005	0.0189702	0.00542005	0.00542005	0.00542005	0.0162602	0	0.00813008	0.00813008	0.0108401	0.0325203	0.0189702	0.0108401	0.0379404	0	0.0108401	0.00813008	0.0216802	0.00542005	0.00542005	0.0108401	0.0216802	0.0135501	0.0216802	0.0298103	0.0216802	0.0433604	0.0298103	0.0271003	0.0216802
66	W323	0.0264901	0.0264901	0.00662252	0.0198675	0.013245	0.0198675	0.013245	0.0264901	0.0198675	0.0264901	0.0198675	0.013245	0.0397351	0.0198675	0.013245	0.0198675	0	0	0	0	0.00662252	0	0	0	0	0.00662252	0	0	0	0.013245	0	0.013245	0.013245	0.013245	0.0198675	0	0.00662252	0	0.0529801	0.00662252	0.00662252	0.0331126	0.0397351	0.0264901	0.0264901	0.013245	0.0331126	0.0264901
67	W325	0.02	0.02	0.008	0.012	0.024	0.016	0.016	0.012	0.004	0.008	0.016	0.008	0.004	0.004	0.016	0.004	0.004	0	0.004	0.004	0.004	0	0.008	0	0.008	0.02	0.008	0	0.004	0.012	0	0.004	0.012	0.004	0.044	0.024	0.004	0.008	0.016	0.036	0.028	0.068	0.08	0.02	0.008	0.008	0.044	0.024
68	W327	0.0264151	0.0188679	0.0301887	0.0188679	0.0301887	0.0226415	0.00377358	0.0113208	0.0301887	0.00754717	0.00754717	0.0113208	0.0113208	0.0113208	0.0188679	0.0490566	0.0113208	0.00754717	0	0.0113208	0.00377358	0.00754717	0	0.0113208	0	0.00754717	0.00377358	0	0.00754717	0	0	0	0.0150943	0.00754717	0.0490566	0.0226415	0.0188679	0.0113208	0.0377358	0.0113208	0.0528302	0.0113208	0.0566038	0.0150943	0.0113208	0.0226415	0.0301887	0.0226415
69	W330	0.00963391	0.00192678	0.0115607	0.00963391	0.00963391	0.00385356	0.00385356	0.00192678	0.00963391	0.00578035	0.00770713	0.00770713	0.00385356	0	0.00578035	0.0192678	0	0	0.00192678	0.00192678	0.00192678	0	0	0	0.00192678	0.00192678	0.00578035	0	0.00192678	0	0	0.0115607	0.00385356	0.00770713	0.0154143	0.00578035	0.00578035	0.00578035	0.0192678	0.00963391	0.0211946	0.0211946	0.0520231	0.0250482	0.00770713	0.00963391	0.0154143	0.00770713
70	W331	0.0247934	0.00826446	0.0247934	0.00826446	0.0165289	0.0165289	0.0330579	0.00826446	0.0165289	0	0.0165289	0.0165289	0.0495868	0.00826446	0.0330579	0.0165289	0.00826446	0	0	0.0330579	0.00826446	0.00826446	0	0.00826446	0	0.00826446	0	0	0.0165289	0.00826446	0	0.0330579	0	0.00826446	0	0.0578512	0.00826446	0	0.0247934	0	0.00826446	0.0247934	0.0495868	0.0661157	0.0743802	0.0413223	0.0165289	0.0247934
71	W33154	0	0	0	0.025974	0	0.038961	0.012987	0	0.025974	0.012987	0.012987	0.012987	0	0.025974	0.012987	0.012987	0.012987	0	0	0	0	0	0.012987	0.038961	0	0	0	0	0	0.025974	0	0.012987	0.012987	0.038961	0.038961	0.025974	0.012987	0.012987	0.038961	0.025974	0.012987	0.025974	0.0909091	0.038961	0.012987	0.012987	0.012987	0.038961
72	W33305	0.015873	0.015873	0.010582	0.015873	0.00529101	0.00529101	0	0.010582	0.010582	0.00529101	0.00529101	0.010582	0.00529101	0.010582	0.010582	0.031746	0	0.010582	0	0	0	0	0.00529101	0	0	0	0	0	0.015873	0	0	0	0.026455	0.015873	0.047619	0.015873	0.015873	0.042328	0.047619	0.021164	0.047619	0.047619	0.0687831	0.0634921	0.031746	0.010582	0.015873	0.042328
73	W335	0.0423729	0.0169492	0.0338983	0.00847458	0.0338983	0.00847458	0.0169492	0.00847458	0.0508475	0.0169492	0.0169492	0.0169492	0.00847458	0.0254237	0.00847458	0.0338983	0	0.00847458	0	0.0169492	0	0	0	0.00847458	0.00847458	0	0.00847458	0	0	0	0.00847458	0	0.00847458	0.00847458	0.059322	0.0169492	0.00847458	0	0.0508475	0.00847458	0.0423729	0.00847458	0.101695	0.0338983	0	0.00847458	0.0169492	0.0169492
74	W336	0.0112613	0.0135135	0.0045045	0.0135135	0.00675676	0.00900901	0.00225225	0.0315315	0.00225225	0.00675676	0.00675676	0.0112613	0.0045045	0.00675676	0.00225225	0.0247748	0.00675676	0.0112613	0.00225225	0.0157658	0.0112613	0.00675676	0.00225225	0.00675676	0.00225225	0.00675676	0	0	0.00900901	0.00675676	0.00900901	0.0135135	0.018018	0.0135135	0.0247748	0.00225225	0.0045045	0.018018	0.045045	0.0157658	0.0472973	0.0292793	0.0585586	0.027027	0.0157658	0.00900901	0.0315315	0.018018
75	W337	0.0131579	0.0197368	0.0197368	0.0328947	0.00657895	0.0197368	0.0131579	0	0.0328947	0.0131579	0.00657895	0.0131579	0.00657895	0.0197368	0.0197368	0.0460526	0.00657895	0	0	0.0131579	0	0	0	0.00657895	0	0	0.0131579	0.00657895	0	0	0.00657895	0.0263158	0.0197368	0	0.0526316	0	0.0197368	0	0.0328947	0.0131579	0.0526316	0.0197368	0.0328947	0.0263158	0.00657895	0.00657895	0.0131579	0.0197368
76	W338	0.0159574	0.0106383	0.0230496	0.0141844	0.0106383	0.0124113	0.00177305	0.0177305	0.0283688	0.0106383	0.00177305	0.0124113	0.0159574	0.0070922	0.00531915	0.0212766	0.0035461	0.00177305	0.00177305	0.0106383	0.00177305	0.00531915	0.0035461	0.00531915	0.00177305	0.0035461	0	0.0035461	0.0141844	0.00531915	0.00177305	0.0141844	0.0106383	0.0195035	0.0567376	0.00886525	0.0106383	0.00886525	0.0656028	0.0106383	0.0390071	0.0496454	0.10461	0.0319149	0.00531915	0.0159574	0.0212766	0.0195035
77	W341	0.0013089	0.00589005	0.00458115	0.0026178	0.0065445	0.0268325	0.00589005	0.0281414	0.0026178	0.00589005	0.00196335	0.00458115	0.00327225	0.0281414	0.00458115	0.00981675	0	0.00065445	0.00065445	0	0.0013089	0.0013089	0.0026178	0	0	0.00327225	0.00196335	0.0013089	0.0013089	0.00065445	0.0013089	0.0013089	0.0222513	0.0111257	0.0719895	0.0065445	0.0104712	0.0124346	0.0798429	0.0104712	0.065445	0.0909686	0.144634	0.0327225	0.00981675	0.0111257	0.0386126	0.0039267
78	W349	0.00816327	0	0.0163265	0.0285714	0.00816327	0.00816327	0.00816327	0.00408163	0.0122449	0.00408163	0.00816327	0	0.0244898	0.0163265	0.0122449	0.0204082	0.00408163	0.00816327	0	0	0.0122449	0.00816327	0	0.00816327	0	0	0.0122449	0.00408163	0.00816327	0.00408163	0	0.00816327	0.0163265	0.00408163	0.0571429	0.0122449	0.0163265	0.0122449	0.0857143	0.0163265	0.0367347	0.0693878	0.102041	0.0204082	0.00408163	0.0122449	0.0530612	0.0244898
79	W352	0.0176367	0.010582	0.010582	0.0141093	0.00176367	0.00352734	0.00705467	0.0176367	0.00705467	0.00705467	0.0176367	0.00881834	0.0141093	0.0141093	0.00881834	0.0194004	0.00352734	0.00529101	0.00176367	0.0282187	0.00705467	0.00352734	0.00176367	0.00881834	0	0	0.00176367	0.00705467	0.0123457	0.010582	0.00529101	0.0776014	0.00881834	0.00881834	0.0194004	0.037037	0.010582	0.015873	0.0335097	0.031746	0.026455	0.0388007	0.0529101	0.0335097	0.0335097	0.015873	0.0299824	0.0458554
80	W35366	0.018018	0.027027	0	0	0.00900901	0.00900901	0	0.027027	0.00900901	0.018018	0	0	0	0	0.018018	0	0	0	0	0.018018	0	0.00900901	0	0	0.018018	0	0	0	0.018018	0.00900901	0.00900901	0.027027	0.018018	0	0.018018	0	0.018018	0.018018	0.00900901	0.018018	0.027027	0.0540541	0.0540541	0.027027	0.018018	0.018018	0.036036	0.018018
81	W355	0.031746	0.021164	0.021164	0.021164	0.010582	0.015873	0	0.015873	0.021164	0.00529101	0.010582	0.010582	0.021164	0.00529101	0.015873	0.00529101	0	0.00529101	0	0.010582	0	0.00529101	0.021164	0	0	0	0.031746	0	0.015873	0	0	0.00529101	0.010582	0.010582	0.026455	0.021164	0.00529101	0.010582	0.021164	0.031746	0.026455	0.026455	0.0740741	0.031746	0.00529101	0	0.042328	0.026455
82	W356	0.0205128	0.0128205	0.0179487	0.025641	0.00512821	0.0102564	0.0102564	0.00512821	0.0128205	0.00512821	0.00769231	0.0128205	0.0102564	0.00512821	0.0128205	0.0230769	0.0025641	0	0	0	0	0	0	0.0025641	0.0025641	0	0.00769231	0	0.00512821	0.0025641	0.0025641	0.0102564	0.0102564	0.00769231	0.0641026	0.0205128	0.0102564	0.00512821	0.0487179	0.0230769	0.0512821	0.0307692	0.1	0.025641	0.0102564	0.00512821	0.0282051	0.0102564
83	W36031	0	0.0430108	0.0537634	0.0215054	0.0107527	0	0.0107527	0.0322581	0.0107527	0	0	0.0107527	0	0.0107527	0.0215054	0.0322581	0	0	0	0	0	0	0.0107527	0.0107527	0	0	0	0	0	0	0.0107527	0.0430108	0	0	0.0215054	0.0537634	0.0107527	0.0107527	0.0967742	0.0215054	0.0107527	0.0430108	0.0967742	0.0107527	0.0322581	0.0322581	0.0322581	0.0322581
84	W362	0	0.0257732	0	0.0154639	0.0309278	0.0360825	0.0257732	0.0309278	0	0.0206186	0	0.00515464	0.0206186	0.0257732	0.0206186	0.0154639	0.0154639	0.0103093	0.00515464	0	0	0.0103093	0.00515464	0.00515464	0	0.0103093	0	0.0103093	0.00515464	0.00515464	0	0.0154639	0.0103093	0.0154639	0.0463918	0.0309278	0.00515464	0.0103093	0.0360825	0.0154639	0.0515464	0.0463918	0.056701	0.0103093	0.0154639	0.00515464	0.0309278	0.0309278
85	W365	0.0357143	0.0714286	0.0714286	0.0357143	0.0357143	0.0178571	0.0714286	0.0178571	0.0178571	0.0714286	0.0357143	0.0178571	0	0.0535714	0.0357143	0.0178571	0	0	0.0178571	0	0	0	0	0	0.0178571	0	0	0	0.0178571	0	0	0	0.0178571	0	0	0	0	0.0178571	0.0178571	0	0.0178571	0.0178571	0	0.0357143	0	0.0178571	0	0
86	W369	0.00743494	0.0223048	0.00743494	0.0148699	0	0.0260223	0.00743494	0.00743494	0.00371747	0	0	0.0111524	0.00371747	0.00371747	0.0148699	0.0185874	0	0	0.00371747	0.0185874	0	0.00371747	0.00371747	0.00743494	0	0.00743494	0	0	0.00371747	0	0	0.0260223	0.0148699	0.0185874	0.0594796	0.0185874	0.0148699	0.0223048	0.0520446	0.00371747	0.0669145	0.0669145	0.115242	0.0223048	0.0185874	0.0148699	0.0185874	0.0297398
87	W370	0.00571726	0.00571726	0.00519751	0.00363825	0.00571726	0.022869	0.00571726	0.027027	0.002079	0.00883576	0.00155925	0.00987526	0.00675676	0.035343	0.00519751	0.010395	0.0010395	0.0010395	0.000519751	0.002079	0.000519751	0.000519751	0.004158	0.0010395	0.000519751	0.002079	0.0010395	0.0010395	0.000519751	0.0010395	0	0.00155925	0.016632	0.0114345	0.0602911	0.00883576	0.00935551	0.010395	0.0753638	0.0109148	0.0670478	0.0535343	0.119543	0.035343	0.00675676	0.00987526	0.0348233	0.00571726
88	W371	0.00564972	0.0112994	0.00564972	0	0.00282486	0.00564972	0	0.00564972	0.00282486	0.00847458	0.00282486	0	0.00847458	0.00564972	0.00847458	0.0112994	0.00282486	0.00564972	0	0.0112994	0.0112994	0.00847458	0	0.00847458	0	0	0.00282486	0.00847458	0.00847458	0.00282486	0	0.00282486	0.0169492	0.0225989	0.0451977	0.0112994	0.0169492	0.0254237	0.0508475	0.0254237	0.0451977	0.0254237	0.0762712	0.0254237	0.00847458	0.0225989	0.019774	0.00564972
89	W372	0.005	0.025	0.01	0.055	0.02	0.05	0.005	0.035	0.005	0.03	0.015	0.015	0.035	0.025	0.035	0.03	0.005	0	0	0.01	0	0	0	0	0	0.005	0	0	0	0.015	0.005	0.015	0	0	0.03	0.02	0.01	0.02	0.035	0.025	0.035	0.03	0.045	0.02	0.025	0.01	0.04	0.035
90	W373	0.00272798	0.00506625	0.00389712	0.00155885	0.00467654	0.0155885	0.00545596	0.0190959	0.00155885	0.00584567	0.00155885	0.00272798	0.00155885	0.0245518	0.00233827	0.00779423	0.00272798	0.00116913	0.000779423	0.00194856	0	0.000389712	0.00233827	0.000779423	0	0.00194856	0.00116913	0	0.00155885	0.00155885	0.000389712	0.000779423	0.0233827	0.00896337	0.0526111	0.00584567	0.0113016	0.0124708	0.0650818	0.0105222	0.0643024	0.0658613	0.104053	0.0288387	0.00740452	0.00857366	0.0323461	0.0066251
91	W377	0	0	0.011236	0.011236	0.0224719	0	0	0	0	0	0.011236	0.0224719	0	0.011236	0.011236	0.0224719	0.0224719	0	0.011236	0.011236	0	0.011236	0.0224719	0	0.011236	0	0	0.011236	0	0	0.011236	0.0224719	0	0.0224719	0.0337079	0	0.011236	0.0224719	0.0449438	0.0224719	0.0449438	0.0337079	0.157303	0.0449438	0	0.011236	0.0674157	0
92	W382	0.0173611	0.0173611	0.00347222	0.0104167	0.0173611	0.00694444	0.0173611	0.0243056	0.0138889	0.0208333	0.0104167	0.00347222	0.0138889	0.0138889	0.0104167	0.0173611	0.00347222	0.00347222	0.00347222	0.00347222	0.00347222	0.00347222	0	0.00694444	0.00694444	0	0	0	0.00694444	0.00694444	0.00694444	0.0138889	0.0104167	0.0138889	0.0381944	0.00694444	0.0138889	0.0277778	0.0590278	0.0173611	0.0173611	0.0416667	0.0833333	0.03125	0.0277778	0.0243056	0.0138889	0.0173611
93	W384	0.0263158	0.00877193	0	0	0.0175439	0.00877193	0	0	0	0	0	0	0	0	0.00877193	0.0175439	0.00877193	0	0	0.00877193	0.00877193	0	0.0175439	0.00877193	0	0.00877193	0	0	0.00877193	0.00877193	0	0.0263158	0.0263158	0.00877193	0.0350877	0.00877193	0	0.0175439	0.0701754	0.0175439	0.0350877	0.0877193	0.0614035	0.0350877	0.00877193	0.0438596	0.0350877	0.0175439
94	W385	0.0236967	0.00947867	0.014218	0.00473934	0.028436	0.0236967	0.00473934	0.00473934	0.0189573	0	0	0.00473934	0	0.014218	0.014218	0.00947867	0.014218	0.00473934	0	0	0.014218	0.00473934	0.00473934	0	0.00473934	0.00473934	0	0	0.00473934	0	0	0.00473934	0.00947867	0.00473934	0.0616114	0.00947867	0.014218	0.0189573	0.0473934	0	0.0331754	0.0379147	0.0947867	0.028436	0.014218	0.00947867	0.0331754	0.014218
95	W38750	0.00840336	0.0168067	0.0252101	0.0168067	0.00840336	0	0.00840336	0.0252101	0.00840336	0.00840336	0.00840336	0	0	0.0252101	0.00840336	0.0252101	0.00840336	0	0	0	0.00840336	0	0	0	0	0	0.00840336	0	0.00840336	0	0	0.0252101	0.00840336	0.0168067	0.0504202	0.0168067	0.0168067	0.0252101	0.0588235	0.00840336	0.0336134	0.0420168	0.0336134	0.0168067	0.0336134	0	0.0588235	0.00840336
96	W396	0	0	0.0561798	0.0224719	0.0224719	0	0.011236	0.0224719	0.0449438	0.011236	0.011236	0.011236	0.0224719	0.0337079	0.0224719	0	0	0.011236	0	0.011236	0.011236	0	0.011236	0	0	0	0	0	0.011236	0	0	0.0224719	0.0224719	0.011236	0.0449438	0	0	0	0.0786517	0	0.011236	0.0561798	0.101124	0.0337079	0	0.011236	0.011236	0.0224719
97	W404	0.0227273	0.0227273	0.0151515	0.0454545	0.0227273	0.0151515	0	0.0151515	0	0.00757576	0.00757576	0.0151515	0.0151515	0.0151515	0.0151515	0.0378788	0.00757576	0	0	0.0151515	0.00757576	0	0.00757576	0	0	0	0	0.00757576	0.00757576	0	0	0	0.00757576	0.00757576	0.0227273	0.0151515	0.0151515	0.0151515	0.030303	0.030303	0.0530303	0.0454545	0.030303	0.00757576	0.00757576	0.00757576	0.0151515	0.00757576
98	W414	0.00892857	0.00446429	0	0.0133929	0.00446429	0.0133929	0.0178571	0.0133929	0.00446429	0.00892857	0	0	0.00892857	0.0133929	0.00892857	0.0133929	0.00446429	0.0133929	0	0.0223214	0	0.00446429	0.00446429	0	0	0	0	0	0.00892857	0.00446429	0.00446429	0.00892857	0.0178571	0.0178571	0.0357143	0.0446429	0.0133929	0.03125	0.0491071	0.0357143	0.0401786	0.0133929	0.0714286	0.0178571	0.0357143	0.0267857	0.0267857	0.0669643
99	W418	0	0	0.0136054	0	0.00680272	0.00680272	0	0.0136054	0	0	0.00680272	0.00680272	0.0136054	0.0204082	0.0136054	0.0204082	0.00680272	0.00680272	0.0136054	0.00680272	0.00680272	0	0	0.00680272	0	0.00680272	0	0	0.00680272	0.00680272	0	0	0.0136054	0	0.0408163	0.0136054	0.0136054	0	0.0544218	0.00680272	0.0340136	0.0612245	0.0272109	0.0136054	0.0204082	0.00680272	0.0204082	0.00680272
100	W420	0	0.00505051	0	0	0.0151515	0.010101	0.020202	0.030303	0	0.010101	0	0.010101	0.00505051	0.0151515	0	0.00505051	0.00505051	0.010101	0.00505051	0.00505051	0	0	0	0	0	0.00505051	0.00505051	0	0.00505051	0	0.00505051	0.00505051	0.020202	0.0151515	0.0606061	0.010101	0	0.010101	0.0959596	0.00505051	0.0606061	0.0606061	0.171717	0.0555556	0.00505051	0.00505051	0.0353535	0.00505051
101	W423	0.0272109	0.0136054	0.0272109	0.0136054	0.00680272	0.0136054	0	0	0	0.0136054	0	0.0204082	0.0136054	0.00680272	0.0340136	0.0136054	0.00680272	0.00680272	0	0	0	0	0	0	0	0	0	0	0.0136054	0.0136054	0	0.0136054	0.047619	0.0136054	0.047619	0.0136054	0.0272109	0.0408163	0.0272109	0.0204082	0.0748299	0.0340136	0.122449	0.0136054	0.00680272	0.0204082	0.0136054	0.0136054
102	W425	0.0101523	0	0	0.0152284	0.00507614	0	0	0.00507614	0.00507614	0	0	0	0.0101523	0.00507614	0	0.0101523	0	0.00507614	0	0.00507614	0	0.00507614	0.0101523	0.00507614	0	0	0.00507614	0	0.00507614	0	0	0.0101523	0.0101523	0.0152284	0.035533	0.0203046	0.0203046	0.0101523	0.035533	0.0101523	0.035533	0.0558376	0.0761421	0.0304569	0	0.0253807	0.0253807	0.00507614
103	W426	0	0.00862069	0.00862069	0.00431034	0.0258621	0	0.012931	0	0	0.012931	0	0.012931	0.00862069	0.00431034	0.00431034	0.0258621	0.00431034	0.00862069	0	0.0172414	0.00431034	0.00862069	0.00862069	0.00862069	0.00431034	0.00431034	0	0.012931	0.012931	0.012931	0	0.0344828	0.00862069	0.012931	0.0775862	0.0215517	0.0172414	0.00431034	0.0560345	0.00862069	0.0862069	0.0517241	0.0603448	0.0431034	0.012931	0.00862069	0.0387931	0.0258621
104	W429	0.00194742	0.0136319	0.00292113	0.00389484	0.00486855	0.0107108	0.00876339	0.023369	0.00486855	0.00389484	0.00292113	0.00389484	0.00292113	0.0408958	0.0107108	0.00194742	0.00097371	0	0	0.00194742	0.00194742	0	0.00097371	0.00097371	0.00097371	0.00097371	0.00097371	0	0.00194742	0.00097371	0.00097371	0.00292113	0.00876339	0.00681597	0.0340798	0.00486855	0.00876339	0.0097371	0.0379747	0.0126582	0.023369	0.023369	0.0593963	0.0194742	0.00389484	0.0116845	0.0282376	0.00681597
105	W433	0.004914	0.00737101	0.00982801	0.012285	0.004914	0.002457	0.004914	0.00982801	0.017199	0.004914	0.002457	0.00982801	0.002457	0.019656	0.004914	0.00982801	0.00737101	0.004914	0.002457	0.00982801	0.002457	0.00737101	0.002457	0.00982801	0.00737101	0	0	0.002457	0.002457	0.004914	0	0.014742	0.004914	0.00737101	0.039312	0.022113	0.014742	0.022113	0.044226	0.017199	0.039312	0.0515971	0.0638821	0.02457	0.022113	0.027027	0.019656	0.019656
106	W434	0.0119048	0	0.0119048	0.0198413	0.0119048	0.015873	0.00793651	0.00793651	0.0119048	0.00396825	0.00396825	0.0238095	0.0238095	0.00793651	0.0119048	0.0238095	0.00793651	0	0.00396825	0	0.00793651	0.00396825	0	0.00396825	0	0.00793651	0	0.00396825	0.00793651	0.0119048	0.00396825	0.0119048	0.0119048	0.00396825	0.0238095	0.0238095	0.00793651	0.015873	0.0436508	0.0119048	0.0238095	0.0238095	0.0595238	0.015873	0.015873	0.00396825	0.0119048	0.0198413
107	W435	0.00598802	0	0.011976	0.00598802	0.00598802	0.011976	0.00598802	0.0179641	0.00598802	0.011976	0	0	0.00598802	0.0299401	0.011976	0.011976	0	0	0	0	0	0	0.00598802	0	0	0	0.011976	0	0	0.00598802	0	0.00598802	0.0179641	0	0.0359281	0.0239521	0.0179641	0.00598802	0.0598802	0.0179641	0.0359281	0.0419162	0.0838323	0.011976	0.00598802	0	0.0299401	0.011976
108	W438	0	0.0363636	0	0	0.0181818	0.0181818	0	0	0	0	0	0	0	0.0363636	0	0.0363636	0	0	0	0	0	0	0	0.0181818	0	0	0.0181818	0	0	0	0	0	0.0363636	0.0363636	0.0363636	0.0181818	0.0181818	0.0363636	0.0363636	0	0.0363636	0.0181818	0.163636	0.0363636	0.0181818	0.0181818	0	0.0545455
109	W440	0.0145278	0.0121065	0.0145278	0.0169492	0.00968523	0.0169492	0.00968523	0.0145278	0.00726392	0.00968523	0	0	0.0169492	0.0145278	0.00484262	0.00726392	0.00484262	0.00242131	0.00242131	0.00726392	0.00242131	0.00484262	0.00242131	0.00968523	0.00484262	0.00242131	0.00242131	0.00242131	0.00968523	0.00484262	0	0.0121065	0.0169492	0.00242131	0.0242131	0.00968523	0.00968523	0.00726392	0.00968523	0.00726392	0.0121065	0.0242131	0.0217918	0.0121065	0.0121065	0.0169492	0.00968523	0.00968523
110	W442	0.0322581	0.0322581	0	0	0	0.0645161	0	0	0	0.0322581	0	0	0	0.0322581	0	0.0322581	0	0	0	0	0	0	0.0322581	0	0	0	0	0	0	0	0	0.0322581	0	0.0322581	0.0645161	0.0322581	0	0	0.0645161	0.0322581	0	0.0645161	0.0645161	0.0322581	0	0	0.0322581	0
111	W452	0.022409	0.0112045	0.0140056	0.0140056	0.0112045	0.00840336	0	0.00560224	0.00840336	0.0140056	0	0.0196078	0.0140056	0.0280112	0.00840336	0.022409	0.00840336	0.00840336	0	0.00840336	0.00280112	0.00280112	0.00560224	0.00280112	0	0.00280112	0.00280112	0	0.00840336	0.00560224	0	0.0140056	0.0140056	0.00560224	0.0504202	0.0308123	0.00560224	0.0140056	0.0560224	0.0140056	0.0420168	0.0532213	0.0532213	0.0420168	0.0196078	0.0112045	0.0280112	0.0336134
112	W453	0.024911	0.0106762	0.0106762	0.0142349	0.0177936	0.0177936	0.0106762	0.0106762	0.00355872	0.00355872	0	0.0177936	0.0106762	0.0213523	0.0142349	0.0142349	0.00711744	0.0106762	0	0.00711744	0.00355872	0.0142349	0.00355872	0	0.00355872	0	0.00355872	0	0.00711744	0.0142349	0.0106762	0.00711744	0.0106762	0.0106762	0.0355872	0.0177936	0.0106762	0.0142349	0.0355872	0.0106762	0.0284698	0.0284698	0.0640569	0.0177936	0.0177936	0.0320285	0.0177936	0.0320285
113	W510	0.0134228	0.0134228	0.0134228	0.00671141	0.0134228	0.00671141	0	0.033557	0.0201342	0.0268456	0.0134228	0.00671141	0.0268456	0.0469799	0.0134228	0.0604027	0	0	0.00671141	0	0	0	0	0	0	0.00671141	0	0	0	0.00671141	0.00671141	0.0134228	0.00671141	0.0134228	0.0402685	0.0134228	0	0.0201342	0.0201342	0.0134228	0.0738255	0.0671141	0.0671141	0.0268456	0.00671141	0.00671141	0.033557	0.0268456
114	W548	0.00628931	0.00943396	0.00943396	0.00628931	0.00628931	0.0125786	0.00314465	0.0125786	0.00314465	0.00314465	0.00628931	0.00314465	0.00628931	0.00943396	0.00314465	0.0157233	0.00314465	0	0	0.0125786	0.00314465	0	0	0.00628931	0	0	0	0.00314465	0.00943396	0.0125786	0.00314465	0.0220126	0.0125786	0	0.0691824	0.0157233	0.00628931	0.0220126	0.0660377	0.00628931	0.0597484	0.0628931	0.081761	0.0251572	0.0314465	0.00943396	0.0408805	0.0188679
115	W55253	0.0151515	0	0.0151515	0	0	0	0.0151515	0	0.0151515	0	0	0	0	0	0	0	0	0	0	0	0	0	0.0151515	0	0	0	0	0	0	0.0151515	0	0	0.0151515	0	0.0454545	0	0	0.0151515	0.0909091	0	0.0757576	0.0606061	0.106061	0.030303	0.030303	0.0151515	0.0454545	0.030303
116	W555	0.00262009	0.00611354	0.00349345	0.00524017	0.00436681	0.0187773	0.00567686	0.0235808	0.00218341	0.00524017	0.00393013	0.00524017	0.00262009	0.019214	0.00524017	0.0113537	0.000873362	0.000436681	0.000873362	0.000873362	0.000436681	0.000436681	0.00174672	0	0.000436681	0.00131004	0	0.000873362	0.00131004	0.000436681	0.00131004	0.00131004	0.0187773	0.00917031	0.0572052	0.0069869	0.0104803	0.010917	0.068559	0.0100437	0.0567686	0.0676856	0.201747	0.0441048	0.00524017	0.00786026	0.039738	0.0113537
117	W558	0.0155039	0.0180879	0.00775194	0.0103359	0.00516796	0.00516796	0.00516796	0.0103359	0.00258398	0.00516796	0.00516796	0.0103359	0.00516796	0.00775194	0.00775194	0.0206718	0.00258398	0.00258398	0.00258398	0.00516796	0.00775194	0.00258398	0	0.0155039	0	0.00516796	0	0.00258398	0.00516796	0.00258398	0	0.0206718	0.00775194	0.0103359	0.0465116	0.0103359	0.0180879	0.0155039	0.0568475	0.0310078	0.0413437	0.0620155	0.105943	0.0258398	0.0180879	0.0155039	0.0387597	0.0103359
118	W561	0.00531915	0.0106383	0.00177305	0.0035461	0.00531915	0.0035461	0.0035461	0.0106383	0.0141844	0.0035461	0.0070922	0.00177305	0.00177305	0.00531915	0.00886525	0.0159574	0.0035461	0.0035461	0.00531915	0.00531915	0.00531915	0	0.00177305	0.00531915	0.00177305	0	0	0.0070922	0.0035461	0.00177305	0.00177305	0.00531915	0.0159574	0.0159574	0.0390071	0.0195035	0.0106383	0.0230496	0.0319149	0.035461	0.0319149	0.0460993	0.0656028	0.0212766	0.0177305	0.0212766	0.0265957	0.0283688
119	W562	0.00144875	0.00905469	0.00144875	0.00108656	0.00688156	0.02318	0.00470844	0.0333213	0.00181094	0.005795	0.00253531	0.00398406	0.00217313	0.0383919	0.005795	0.0123144	0.00181094	0.00108656	0.000362188	0.00144875	0.00108656	0.00108656	0.0028975	0	0.000362188	0.00217313	0.000362188	0.000724375	0.00217313	0.00144875	0.000362188	0.000362188	0.0329591	0.0141253	0.0612097	0.0112278	0.0130388	0.0191959	0.0720753	0.0108656	0.0651938	0.0673669	0.128577	0.0325969	0.00941688	0.0112278	0.0315103	0.0112278
120	W563	0.00684932	0.00684932	0.00684932	0	0.00684932	0.010274	0.00342466	0	0.00342466	0.0136986	0	0.00684932	0.0171233	0.00342466	0.00684932	0.0239726	0.010274	0	0.00342466	0.00342466	0	0	0.00342466	0.00684932	0.010274	0.010274	0.00342466	0	0.010274	0.00684932	0	0.0171233	0.00684932	0.00342466	0.0376712	0.0171233	0.0171233	0.0136986	0.0547945	0.0273973	0.0342466	0.0479452	0.0650685	0.0513699	0.0171233	0.010274	0.0273973	0.0205479
121	W567	0	0	0	0	0	0	0	0	0	0	0	0	0	0	0	0.0588235	0	0	0	0	0	0	0	0	0	0	0	0	0	0	0	0	0	0	0.0588235	0	0	0	0.176471	0	0.117647	0.117647	0.176471	0	0	0	0	0
122	W598	0.005	0.015	0.005	0.015	0	0.005	0.01	0.015	0	0.01	0	0.01	0.005	0.015	0.01	0.03	0	0.005	0	0.005	0.005	0	0.005	0	0	0	0	0	0.005	0	0	0	0.03	0.045	0.085	0.01	0.03	0.035	0.04	0.01	0.065	0.06	0.105	0.08	0.02	0.015	0.04	0.015
123	W606	0	0	0	0	0.015625	0	0.015625	0	0	0	0	0	0.015625	0.03125	0.015625	0.046875	0	0	0	0	0	0	0	0	0	0	0.03125	0	0.015625	0	0.015625	0	0	0.015625	0.03125	0.03125	0.015625	0.0625	0.078125	0	0.03125	0.03125	0.109375	0.078125	0.015625	0.015625	0.03125	0.03125
124	W60713	0	0	0	0	0	0	0	0	0	0.1	0	0	0	0	0.2	0.1	0	0	0	0	0	0	0	0	0	0	0	0	0	0	0	0	0	0	0.1	0	0	0	0	0	0	0.2	0.2	0	0	0	0	0
125	W61465	0.0149254	0	0.0149254	0.0149254	0.00746269	0	0.0149254	0.00746269	0.00746269	0.00746269	0	0	0	0	0	0.0223881	0.00746269	0	0	0.00746269	0.00746269	0.0223881	0	0	0	0.00746269	0	0	0	0.00746269	0.0149254	0.0149254	0.0298507	0.0223881	0.0373134	0.0223881	0	0.00746269	0.0149254	0.0373134	0.0298507	0.0373134	0.0447761	0.0223881	0.0149254	0.0223881	0.0298507	0.0149254
126	W62109	0.0148148	0.0185185	0.0111111	0	0.0111111	0	0.0148148	0.00740741	0.00740741	0.0037037	0	0.0037037	0.0037037	0.0111111	0.00740741	0.0407407	0.00740741	0.00740741	0	0.0037037	0.00740741	0.00740741	0.0037037	0.0111111	0.0037037	0.00740741	0.00740741	0	0	0.0037037	0.0037037	0.0222222	0.0148148	0.0037037	0.0333333	0.00740741	0.0185185	0.0111111	0.0518519	0.0185185	0.0259259	0.0481481	0.0851852	0.0259259	0.0037037	0.0148148	0.0148148	0.0296296
127	W62544	0.0117647	0.0235294	0.0235294	0	0.0117647	0	0	0.0117647	0.0235294	0	0.0117647	0.0117647	0	0.0117647	0.0117647	0.0117647	0	0	0.0117647	0.0117647	0	0	0.0117647	0	0	0	0	0	0	0	0.0117647	0	0.0117647	0.0117647	0.0588235	0.0117647	0	0.0235294	0.0941176	0.0117647	0.0705882	0.0352941	0.0823529	0.0705882	0	0.0117647	0.0352941	0.0117647
128	W65924	0.00105727	0.00405286	0.000704846	0.00140969	0.00546256	0.0165639	0.00669604	0.0232599	0.000704846	0.00599119	0.00140969	0.00669604	0.00123348	0.0211454	0.0061674	0.0119824	0.00140969	0.00105727	0.000352423	0.000704846	0.000881057	0	0.000881057	0.00123348	0	0.0015859	0.000176211	0.000176211	0.00140969	0.000704846	0.00105727	0.00246696	0.014978	0.00845815	0.0567401	0.00599119	0.00898678	0.0126872	0.0761233	0.00898678	0.0613216	0.0743612	0.166872	0.0317181	0.00757709	0.00969163	0.0347137	0.00687225
129	W66460	0.0113208	0.00754717	0.0301887	0.045283	0.0150943	0.00377358	0.0113208	0.0264151	0.0150943	0.00377358	0.00377358	0.0339623	0.00377358	0.00377358	0.0264151	0.0415094	0	0	0.00377358	0	0.00377358	0	0	0.0113208	0	0.00377358	0	0	0	0.00377358	0	0.0113208	0.0113208	0.00754717	0.0377358	0.00377358	0.00754717	0	0.045283	0.0113208	0.0377358	0.0490566	0.0716981	0.0188679	0.0188679	0.00377358	0.0226415	0.0150943
130	W68002	0.00631912	0.00631912	0.0236967	0.014218	0.00947867	0.00315956	0.0157978	0.0157978	0.00947867	0.00947867	0.00789889	0.00631912	0	0.014218	0.0157978	0.0252765	0.00789889	0.00315956	0.00473934	0.00473934	0.0110585	0.00157978	0.00315956	0.00473934	0.00631912	0.00473934	0.00157978	0.00473934	0.00157978	0.00631912	0.00631912	0.00631912	0.00631912	0.0173776	0.0552923	0.0110585	0.0157978	0.0173776	0.0505529	0.00789889	0.0505529	0.0458136	0.0742496	0.0379147	0.00947867	0.014218	0.028436	0.0110585
131	W68597	0.00373134	0	0	0.00186567	0.00746269	0.011194	0.00373134	0.00559701	0.00559701	0.011194	0	0.00373134	0.00186567	0.00932836	0.00559701	0.016791	0.00373134	0.00373134	0.00373134	0.00373134	0.00559701	0.00559701	0.00186567	0.00559701	0.00559701	0.00559701	0	0	0.00932836	0.00186567	0.00373134	0.00559701	0.00559701	0.00932836	0.0223881	0.011194	0.00559701	0.0223881	0.0317164	0.00559701	0.0223881	0.0317164	0.0298507	0.0149254	0.00932836	0.011194	0.0205224	0.00559701
132	W68615	0	0.025641	0.0769231	0.025641	0.0769231	0.025641	0.0512821	0	0	0	0	0	0.025641	0.0512821	0.128205	0	0	0	0	0	0	0	0	0	0	0	0	0.025641	0	0	0	0	0.025641	0	0	0.025641	0	0	0	0	0.025641	0.102564	0.128205	0.025641	0	0.025641	0.025641	0.025641
133	W73114	0.00738007	0.0221402	0	0.00738007	0.0147601	0.0147601	0.00369004	0.0147601	0.0221402	0	0.00738007	0.0110701	0.00738007	0.00369004	0.0147601	0.0258303	0.00369004	0	0.00369004	0.0110701	0	0	0	0	0	0	0	0	0.00369004	0	0	0.0110701	0	0.00738007	0.0516605	0.00738007	0.00369004	0.0147601	0.0701107	0.0221402	0.0516605	0.0516605	0.118081	0.0332103	0.0295203	0.0147601	0.0442804	0.0221402
134	W78899	0.0333333	0.0111111	0.0888889	0.1	0	0	0.0333333	0.0333333	0.0111111	0	0.0111111	0.0333333	0	0.0222222	0.0444444	0.0555556	0	0	0	0	0	0	0.0111111	0	0	0.0111111	0	0	0.0111111	0.0111111	0	0	0.0111111	0	0.0222222	0.0111111	0.0333333	0.0222222	0.0111111	0.0111111	0.0444444	0.0111111	0.1	0.0333333	0	0.0111111	0.0444444	0.0111111
135	W80689	0.0129032	0	0.0193548	0.0387097	0	0.00645161	0.0129032	0.00645161	0.0193548	0.00645161	0.0193548	0.00645161	0.00645161	0.0258065	0.0129032	0.0129032	0	0	0	0.0129032	0	0	0	0	0	0	0	0	0	0	0	0.00645161	0.0129032	0	0.0774194	0	0.00645161	0.00645161	0.0580645	0.0129032	0.0580645	0.0709677	0.109677	0.0387097	0	0.0193548	0.0322581	0.0193548
136	W81895	0	0.0183486	0.0183486	0.0458716	0.00917431	0.0183486	0.0183486	0.00917431	0.0183486	0.0183486	0.00917431	0.0458716	0.0183486	0.0275229	0.0275229	0.0366972	0.00917431	0.00917431	0	0	0	0.00917431	0	0	0	0	0	0	0.00917431	0.0183486	0	0	0	0	0.0550459	0	0.0275229	0.00917431	0.0275229	0	0.0275229	0.0917431	0.0917431	0.00917431	0	0.00917431	0.0183486	0.00917431
137	W82456	0.0030581	0.00611621	0	0.00611621	0.0030581	0	0	0	0.00611621	0	0	0.00917431	0	0.0030581	0.0030581	0.00917431	0.0030581	0.0030581	0	0	0	0.0030581	0	0.00611621	0.0030581	0	0	0	0.00611621	0.0122324	0	0.00611621	0.0030581	0.0122324	0.0122324	0.0183486	0.00917431	0.0214067	0.0275229	0.0397554	0.0214067	0.030581	0.0366972	0.00917431	0.0122324	0.0244648	0.0214067	0.0458716
138	W83380	0.0117955	0.0117955	0.00131062	0.00655308	0.0078637	0.00262123	0.00524246	0.00262123	0.00393185	0.00524246	0.00262123	0.00393185	0.00393185	0.00524246	0.00393185	0.00655308	0.00655308	0.00393185	0.00262123	0.0117955	0.00262123	0.00262123	0.00524246	0.00524246	0.0078637	0.00393185	0	0.0078637	0.0157274	0.017038	0.00262123	0.034076	0.00393185	0.00655308	0.0131062	0.0183486	0.00393185	0.00262123	0.017038	0.0104849	0.0131062	0.0157274	0.0209699	0.0131062	0.0131062	0.0117955	0.0104849	0.0275229
139	W85402	0	0	0	0	0	0	0	0	0	0	0	0	0	0	0	0	0	0	0	0	0	0	0	0	0	0	0	0	0	0	0	0	0	0	0.0833333	0	0	0	0.166667	0	0.0833333	0.0833333	0.25	0.0833333	0	0.0833333	0	0
140	W85964	0.013245	0.00662252	0	0	0.0165563	0	0.00331126	0	0.00331126	0.00331126	0.00662252	0.00662252	0.013245	0	0.00331126	0.00331126	0	0.00331126	0	0.00993377	0	0	0	0	0	0.00331126	0.00331126	0	0.00331126	0	0.00662252	0.00331126	0.00662252	0.00993377	0.0596026	0.00662252	0.0165563	0.0198675	0.0298013	0.00993377	0.0562914	0.0397351	0.0596026	0.0198675	0.013245	0.00662252	0.0264901	0.013245
141	W85991	0.00746269	0.0149254	0.0149254	0.0223881	0	0.0149254	0.0223881	0.0373134	0.0149254	0.0149254	0.0298507	0.00746269	0.0149254	0.0447761	0.00746269	0.0149254	0	0	0	0	0.00746269	0	0.00746269	0	0	0	0	0	0.00746269	0	0	0.00746269	0.00746269	0.0149254	0.0373134	0.00746269	0.0149254	0.0298507	0.0447761	0.0149254	0.0298507	0.0895522	0.104478	0.0149254	0.0223881	0.0149254	0.0298507	0.0149254
142	W86561	0.00847458	0.00847458	0.029661	0.0338983	0	0.00423729	0.00423729	0.0127119	0	0.00423729	0.00847458	0.0169492	0.00423729	0.00423729	0.0254237	0.0127119	0.00423729	0.00423729	0.00847458	0.00847458	0	0.00423729	0.00847458	0.0169492	0	0.00423729	0	0	0	0.0127119	0	0.00423729	0.0169492	0	0.0466102	0.00847458	0.00847458	0.00847458	0.0211864	0.0169492	0.0254237	0.0635593	0.0847458	0.0423729	0.0169492	0.0169492	0.0254237	0.0254237
143	W86736	0	0.00383142	0.0153257	0.0344828	0.00766284	0.0153257	0.0153257	0.0153257	0	0	0.00383142	0.0421456	0.0153257	0.0153257	0.0268199	0.0191571	0.00766284	0	0.00766284	0.0191571	0	0.00766284	0	0.00383142	0.00383142	0.00766284	0.00383142	0	0.0153257	0.0153257	0	0.0383142	0.0114943	0.00383142	0.0306513	0.0153257	0.0191571	0.0191571	0.0383142	0.0229885	0.0306513	0.0383142	0.0306513	0.0344828	0.0114943	0.0191571	0.0114943	0.0268199
144	W89631	0.0174564	0.0124688	0.0074813	0.0124688	0.0124688	0.0074813	0.0074813	0.00498753	0.0074813	0.00498753	0	0.00498753	0.0149626	0.0124688	0.00997506	0.0224439	0	0.0124688	0	0.00498753	0.00498753	0	0	0.00498753	0.00498753	0	0	0	0.0074813	0.00498753	0	0.0149626	0.0224439	0.0174564	0.0473815	0.0199501	0.0274314	0.0149626	0.0523691	0.0274314	0.0473815	0.0274314	0.0573566	0.0224439	0.00997506	0.0274314	0.0224439	0.0299252
145	W89872	0.00699301	0.020979	0.013986	0.034965	0.00699301	0.00699301	0.00699301	0.00699301	0.00699301	0	0.013986	0.00699301	0.020979	0.013986	0.013986	0.013986	0.00699301	0	0	0	0	0.013986	0	0.013986	0	0.00699301	0.013986	0	0.00699301	0	0	0	0	0.013986	0.0559441	0.020979	0	0.027972	0.048951	0.013986	0.0699301	0.048951	0.118881	0.034965	0.027972	0.041958	0.041958	0.00699301
146	W91	0.0125	0.0075	0.0075	0.0025	0.005	0	0.0075	0	0.01	0.005	0.005	0.0025	0.0025	0.015	0.0025	0.005	0.0025	0.0025	0.005	0	0.0025	0.0025	0	0	0.0025	0	0.0025	0.0025	0.0025	0.005	0	0.0025	0.005	0.01	0.0175	0.005	0.005	0.0075	0.0075	0.0075	0.0125	0.015	0.0225	0.0025	0.005	0.0075	0.01	0.0075
147	W93415	0	0	0	0	0	0	0	0	0	0	0	0	0	0	0	0	0	0	0	0	0	0	0	0	0	0	0	0	0	0	0.037037	0	0	0	0.0740741	0	0.037037	0	0.0740741	0	0	0.0740741	0.0740741	0.0740741	0	0	0	0
148	W93904	0.030303	0	0.030303	0	0.030303	0	0	0	0.030303	0.030303	0	0	0	0	0.030303	0	0	0	0	0	0	0	0	0	0	0	0	0	0	0	0	0	0	0	0.0606061	0.030303	0	0	0.121212	0	0.030303	0.030303	0.242424	0	0	0	0.030303	0
149	W96	0.00460829	0.00460829	0.00230415	0	0.00230415	0.0184332	0.00230415	0.0299539	0.00230415	0.00460829	0	0.00921659	0.00230415	0.0253456	0.00230415	0.00460829	0.00230415	0	0	0	0	0	0.00230415	0	0	0	0	0	0	0.00230415	0	0	0.0207373	0.00691244	0.0829493	0.00691244	0.0115207	0.0138249	0.112903	0.00921659	0.0875576	0.0760369	0.184332	0.0299539	0.00691244	0.00921659	0.0506912	0.00230415
150	W97	0	0	0.0357143	0.0357143	0	0	0	0	0.0357143	0.0357143	0	0	0	0	0.0357143	0	0	0	0	0	0	0	0	0	0	0	0	0	0	0	0	0.0357143	0.0357143	0	0	0.0357143	0.0357143	0.0357143	0.142857	0.0357143	0.0357143	0.0357143	0.107143	0	0.0357143	0	0	0
151	W97172	0.00943396	0.0188679	0.00943396	0.0660377	0	0.0283019	0.0377358	0.00943396	0	0	0.0377358	0.0283019	0	0.00943396	0.00943396	0.00943396	0.0188679	0	0	0	0	0	0	0.0188679	0	0	0	0	0	0.0188679	0	0	0	0	0.0377358	0.00943396	0	0.00943396	0.0471698	0.00943396	0.0566038	0.0943396	0.0943396	0.0188679	0	0.00943396	0.0377358	0.00943396
152	W97356	0.00626959	0.00626959	0.00940439	0.0188088	0.00626959	0.015674	0	0.0125392	0.0125392	0.00626959	0.00626959	0.0031348	0.0250784	0.0125392	0.00940439	0.0344828	0.0031348	0.0031348	0.0031348	0.00626959	0.0031348	0.0125392	0.0125392	0.00940439	0.00626959	0.00940439	0.00940439	0.0031348	0.015674	0.00626959	0.0031348	0.0125392	0.015674	0.00940439	0.0188088	0.0188088	0.0250784	0.0125392	0.0376176	0.0250784	0.0219436	0.0282132	0.0501567	0.0344828	0.031348	0.0282132	0.0250784	0.0219436
153	W99125	0.000603136	0.00482509	0.00422195	0.00361882	0.00301568	0.026538	0.0066345	0.0301568	0.00120627	0.00301568	0.000603136	0.00723764	0.00241255	0.0193004	0.00241255	0.0066345	0.00241255	0	0.000603136	0.00120627	0	0	0.00180941	0	0	0.00241255	0	0	0	0	0	0.000603136	0.022316	0.00904704	0.0808203	0.00301568	0.00723764	0.00965018	0.0765983	0.0102533	0.0651387	0.0874548	0.159228	0.035585	0.00542823	0.00784077	0.0416164	0.00422195
154	W99934	0.00246914	0.00740741	0.00493827	0.00987654	0.00493827	0.00493827	0.00740741	0.00987654	0.00493827	0.0123457	0.00493827	0.00493827	0.0148148	0.00740741	0	0.0123457	0.00493827	0	0	0.0148148	0.00246914	0.00493827	0	0.00740741	0	0	0.00246914	0	0.00987654	0.0197531	0.00246914	0.017284	0.0148148	0.00740741	0.0271605	0.0123457	0.0197531	0.0271605	0.0444444	0.0296296	0.0469136	0.037037	0.0592593	0.0271605	0.0395062	0.0222222	0.0246914	0.0395062
155	W106	0.0434783	0	0	0	0	0.0434783	0.0434783	0	0	0.0869565	0	0	0	0.0434783	0	0.0869565	0	0	0	0	0	0	0.0434783	0	0	0.0434783	0.0434783	0	0	0	0	0	0.0434783	0	0	0	0	0	0	0.0434783	0	0.0434783	0.0869565	0	0	0	0.0869565	0
156	W202	0	0.0333333	0.0333333	0.0666667	0.0666667	0.0333333	0.0333333	0.0333333	0.1	0	0	0.0333333	0	0.0666667	0	0	0	0	0	0	0	0	0	0	0	0	0.0333333	0	0	0	0	0	0	0	0	0	0.0666667	0	0.1	0	0.0333333	0.0333333	0	0.0333333	0	0	0	0
157	W22443	0	0	0.047619	0.142857	0	0	0.0952381	0.047619	0	0	0	0	0	0.047619	0.190476	0	0	0	0	0	0	0	0	0	0	0.047619	0	0	0	0	0	0	0	0	0	0	0	0	0.047619	0	0	0	0	0	0	0	0	0
158	W23925	0.027027	0.0135135	0.027027	0.0540541	0.027027	0.027027	0.027027	0.027027	0	0	0.0135135	0.0405405	0.0135135	0.027027	0.0540541	0	0.0135135	0	0.0135135	0.0135135	0	0	0	0.0405405	0	0.0135135	0	0	0.027027	0.0135135	0.0135135	0.0135135	0.0135135	0	0.0405405	0.0135135	0	0.0135135	0	0	0	0.027027	0.0405405	0.0135135	0.0135135	0.027027	0.027027	0
159	W268	0.0714286	0.047619	0.047619	0.0238095	0.047619	0.0238095	0.047619	0.0238095	0	0	0.047619	0.0238095	0.047619	0	0.047619	0.0238095	0	0	0	0	0	0	0.0238095	0	0	0	0	0	0	0	0	0	0	0	0.0238095	0	0	0.0238095	0	0.0238095	0.0238095	0.047619	0.0952381	0	0	0	0	0
160	W270	0.012987	0	0.0519481	0.012987	0.038961	0.025974	0.0649351	0.012987	0.012987	0	0	0.012987	0.012987	0	0.025974	0.038961	0	0	0.012987	0	0	0	0.012987	0	0	0	0.012987	0	0.025974	0	0	0	0.012987	0	0.012987	0.025974	0.012987	0.038961	0	0	0.038961	0.0649351	0.038961	0.012987	0.012987	0	0.0779221	0.012987
161	W30189	0.0625	0.0625	0	0	0	0	0	0	0	0	0	0	0.0625	0	0	0	0	0	0	0	0	0	0	0	0.0625	0	0	0	0	0	0	0	0	0	0.0625	0	0	0	0.0625	0	0.125	0.0625	0.0625	0	0.0625	0.0625	0	0
162	W40693	0	0	0.0769231	0	0.0384615	0.0384615	0.0384615	0.0384615	0	0	0.0384615	0.0769231	0.0384615	0.0384615	0.0384615	0	0	0	0	0	0	0	0	0	0.0384615	0	0	0	0	0	0	0	0	0.0384615	0	0	0.0384615	0	0.153846	0	0	0.0384615	0.0384615	0	0	0	0	0
163	W40966	0	0.153846	0	0	0	0	0	0	0	0	0	0	0	0	0	0	0	0	0	0	0	0	0	0	0	0	0	0	0	0	0	0.0769231	0	0	0	0	0	0	0.153846	0	0	0	0	0	0	0.0769231	0.0769231	0
164	W428	0	0.0666667	0	0	0	0	0	0	0	0	0	0	0	0	0.133333	0.0666667	0	0	0	0	0	0	0	0	0	0	0	0	0	0	0	0	0	0	0.133333	0	0.0666667	0	0	0	0.0666667	0.0666667	0.0666667	0	0	0.0666667	0	0
165	W457	0	0.0434783	0.0652174	0.0217391	0.0434783	0.0869565	0.0217391	0.0217391	0.0217391	0.0217391	0	0.0217391	0	0.0434783	0.0869565	0.0217391	0	0.0217391	0.0217391	0	0	0	0	0	0	0	0	0	0	0.0217391	0.0217391	0	0.0217391	0	0.0434783	0	0.0217391	0	0	0	0.0652174	0.0434783	0.0652174	0	0	0	0.0217391	0
166	W52656	0	0.153846	0.153846	0.0769231	0	0.0769231	0	0	0	0	0	0	0	0.0769231	0	0	0	0	0	0	0	0	0	0	0	0	0	0	0	0	0	0	0	0	0	0.0769231	0	0	0	0	0	0.0769231	0	0	0.0769231	0.0769231	0	0
167	W60079	0	0.0232558	0.0232558	0.0232558	0	0.0465116	0	0	0	0	0	0.0232558	0.0465116	0	0.116279	0.0465116	0	0	0	0	0.0232558	0.0232558	0	0	0	0	0.0232558	0	0	0	0	0.0232558	0	0.0465116	0.0465116	0	0	0	0	0.0232558	0	0.0465116	0.0697674	0	0	0	0.0232558	0
168	W70085	0.0243902	0.0121951	0.0365854	0.207317	0	0	0.0243902	0.0243902	0	0	0	0.0609756	0	0.0365854	0.0731707	0.0365854	0	0	0	0.0121951	0	0	0	0	0	0	0	0	0.0121951	0	0	0.0121951	0	0.0121951	0	0.0121951	0.0121951	0.0121951	0.109756	0	0.0243902	0.0243902	0.0365854	0.0121951	0.0121951	0.0121951	0.0121951	0.0121951
169	W73672	0.0133333	0	0.0933333	0.253333	0	0.0266667	0.0266667	0.0266667	0	0	0.04	0.0533333	0	0	0.08	0.04	0	0	0	0	0	0	0	0	0.0133333	0	0.0266667	0	0	0	0	0	0	0	0.04	0	0	0	0	0.0133333	0.0133333	0.0266667	0.04	0	0	0	0	0.0133333
170	W84751	0	0	0.0555556	0.0555556	0	0.0277778	0	0	0	0	0.0555556	0.0277778	0.0555556	0.0555556	0.111111	0.0277778	0	0	0	0	0	0	0	0	0	0	0	0	0	0	0	0	0.0277778	0	0	0.0277778	0	0.0277778	0.0277778	0	0.0555556	0.0277778	0.111111	0	0	0.0277778	0	0
171	W91641	0.00485437	0	0.0436893	0.135922	0.00485437	0.00485437	0.0533981	0.038835	0.00485437	0	0.0339806	0.0291262	0.00970874	0	0.101942	0.0485437	0	0	0	0	0	0	0	0.00485437	0	0	0	0	0	0	0	0.00485437	0.00970874	0.00485437	0.00485437	0	0	0.00970874	0.0194175	0.00970874	0.0339806	0.038835	0.0631068	0.0291262	0.00970874	0.0145631	0.0145631	0
172	W92	0.0625	0	0	0	0.125	0	0.0625	0.125	0	0	0	0.0625	0	0	0	0.0625	0	0	0	0	0	0	0	0	0	0	0	0	0	0	0	0	0	0.0625	0	0	0	0	0.0625	0	0	0	0	0	0.0625	0	0.125	0
173	W93507	0.0151515	0	0.121212	0.227273	0	0.0151515	0.0606061	0.0757576	0	0	0.0151515	0.0757576	0.0151515	0.0454545	0.106061	0.0757576	0	0	0	0	0	0	0	0	0	0	0	0	0	0	0	0	0	0	0	0	0.0151515	0	0	0.0151515	0	0	0.0454545	0	0.0151515	0	0.0151515	0
174	W94	0	0	0	0	0	0.037037	0.037037	0.037037	0.037037	0	0	0	0	0.0740741	0.0740741	0	0	0.037037	0	0	0	0.037037	0.037037	0	0	0	0	0	0	0	0	0.037037	0	0	0.037037	0.037037	0	0.0740741	0.037037	0	0.0740741	0.037037	0.0740741	0	0	0.037037	0	0
175	W97531	0	0.0125	0.175	0.2	0	0	0.0375	0.0875	0	0	0.0375	0.0875	0.025	0.0125	0.075	0.025	0	0	0	0	0	0	0	0	0	0	0	0	0	0	0	0	0.0125	0	0.025	0	0	0	0.0125	0	0.0125	0.0125	0.0125	0.0125	0.025	0	0.0125	0
[truncated: 48 more columns]

## Sheet: Additional file 6B
Additional file 6B. Summary distribution frequency of 96 trinucleotide changes in 175 GC cases
No	Base change	Number count	Frequency
1	G(C>T)G	5768	0.102493
2	C(C>T)G	3150	0.0559731
3	G(C>T)C	3037	0.0539652
4	A(C>T)G	2715	0.0482435
5	G(C>T)A	2653	0.0471418
6	T(C>T)G	1693	0.0300833
7	G(C>T)T	1625	0.028875
8	T(C>A)C	1042	0.0185156
9	C(C>A)T	1024	0.0181957
10	T(C>A)T	891	0.0158324
11	A(C>T)A	844	0.0149972
12	C(C>A)C	821	0.0145886
13	C(C>T)C	796	0.0141443
14	T(C>T)T	784	0.0139311
15	C(T>G)T	755	0.0134158
16	T(T>G)C	755	0.0134158
17	C(C>T)T	754	0.013398
18	G(T>C)C	752	0.0133625
19	T(C>T)C	750	0.0133269
20	G(T>C)A	737	0.0130959
21	A(T>C)G	717	0.0127406
22	T(T>C)C	706	0.0125451
23	C(T>C)T	705	0.0125273
24	A(T>C)A	684	0.0121542
25	C(T>C)G	683	0.0121364
26	T(C>T)A	681	0.0121009
27	A(C>T)T	659	0.0117099
28	G(T>C)G	659	0.0117099
29	C(C>T)A	622	0.0110525
30	A(C>A)T	600	0.0106615
31	A(C>A)G	575	0.0102173
32	C(T>C)C	573	0.0101818
33	T(C>A)G	569	0.0101107
34	A(C>T)C	559	0.00993301
35	A(C>A)C	543	0.0096487
36	A(C>A)A	520	0.00924001
37	T(C>G)T	518	0.00920447
38	C(C>A)A	500	0.00888462
39	T(T>C)A	497	0.00883132
40	C(C>A)G	491	0.0087247
41	T(T>G)T	484	0.00860032
42	G(C>A)T	481	0.00854701
43	G(T>C)T	475	0.00844039
44	T(T>C)G	475	0.00844039
45	T(T>C)T	470	0.00835155
46	G(C>A)C	452	0.0080317
47	G(C>A)A	438	0.00778293
48	A(T>C)T	428	0.00760524
49	T(C>A)A	415	0.00737424
50	A(T>A)T	400	0.0071077
51	A(T>C)C	351	0.00623701
52	C(T>C)A	351	0.00623701
53	T(T>A)A	339	0.00602378
54	G(C>A)G	312	0.00554401
55	G(T>G)T	305	0.00541962
56	T(T>G)G	282	0.00501093
57	C(T>G)C	270	0.0047977
58	T(C>G)A	263	0.00467331
59	A(C>G)T	257	0.0045667
60	T(T>A)T	256	0.00454893
61	C(T>A)T	238	0.00422908
62	T(T>A)C	226	0.00401585
63	G(T>G)G	226	0.00401585
64	T(C>G)C	223	0.00396254
65	A(T>G)T	222	0.00394477
66	C(T>G)G	214	0.00380262
67	G(T>G)C	204	0.00362493
68	T(T>G)A	200	0.00355385
69	C(C>G)T	199	0.00353608
70	C(T>A)C	193	0.00342946
71	A(T>A)C	184	0.00326954
72	G(T>A)C	183	0.00325177
73	C(T>A)G	171	0.00303854
74	A(C>G)A	170	0.00302077
75	C(C>G)G	170	0.00302077
76	A(T>A)A	170	0.00302077
77	G(C>G)C	152	0.00270093
78	C(C>G)C	140	0.00248769
79	A(C>G)C	136	0.00241662
80	C(C>G)A	134	0.00238108
81	C(T>A)A	127	0.00225669
82	G(T>A)G	124	0.00220339
83	A(T>A)G	112	0.00199016
84	G(T>A)A	112	0.00199016
85	A(T>G)A	111	0.00197239
86	T(T>A)G	110	0.00195462
87	G(C>G)T	109	0.00193685
88	G(T>A)T	108	0.00191908
89	G(C>G)G	100	0.00177692
90	T(C>G)G	99	0.00175916
91	G(C>G)A	88	0.00156369
92	A(C>G)G	87	0.00154592
93	A(T>G)G	86	0.00152816
94	C(T>G)A	81	0.00143931
95	G(T>G)A	79	0.00140377
96	A(T>G)C	78	0.001386
