# Supplementary material for: Mutational signatures in 175 Chinese gastric cancer patients
Source: BMC Cancer. 2024 Sep 30;24:1208. doi: 10.1186/s12885-024-12968-2 (PMC11440915; doi:10.1186/s12885-024-12968-2)
Supplement: Supplementary file 7 — Supplementary Material 7 [file 12885_2024_12968_MOESM7_ESM.xlsx]

## Sheet: Additional file 7A
Additional file 7A. Distribution of SBS mutational signatures in all cases combined (COSMIC V3; n=175 GC cases)
	SBS signature	Percent by cases*
1	Signature Subs-01	0.2214
2	Signature Subs-05	0.384355
3	Signature Subs-06	0.0434618
4	Signature Subs-15	0.120717
5	Signature Subs-17a	0.00898147
6	Signature Subs-17b	0.0225603
7	Signature Subs-18	0.0204986
8	Signature Subs-20	0.0271577
9	Signature Subs-24	0.0119911
10	Signature Subs-26	0.00566378
11	Signature Subs-29	0.0259491
12	Signature Subs-40	0.0411631
13	Signature Subs-52	0.00573487
14	Signature Subs-60	0.0174653
*SBS is at least in one of 175 cases

## Sheet: Additional file 7B
Additional file Table 7B. Distribution of SBS mutational signatures in each case and percent similarity (COSMIC V3; n=175 GC cases)
No	Case ID	Global NMF Signatures	Similarity
1	W02882	Signature Subs-01 (36.81%) & Signature Subs-05 (40.28%) & Signature Subs-18 (22.92%)	0.89
2	W02924	Signature Subs-01 (32.00%) & Signature Subs-05 (68.00%)	0.71
3	W05137	Signature Subs-01 (25.64%) & Signature Subs-05 (38.46%) & Signature Subs-10b (12.82%) & Signature Subs-15 (23.08%)	0.9
4	W05692	Signature Subs-01 (18.45%) & Signature Subs-05 (32.52%) & Signature Subs-10b (9.71%) & Signature Subs-15 (17.48%) & Signature Subs-18 (21.84%)	0.96
5	W06190	Signature Subs-01 (17.03%) & Signature Subs-02 (12.23%) & Signature Subs-05 (46.29%) & Signature Subs-13 (5.24%) & Signature Subs-24 (19.21%)	0.9
6	W07997	Signature Subs-01 (6.63%) & Signature Subs-05 (80.72%) & Signature Subs-17a (4.82%) & Signature Subs-17b (7.83%)	0.85
7	W105	Signature Subs-01 (20.00%) & Signature Subs-05 (56.00%) & Signature Subs-17a (11.00%) & Signature Subs-17b (13.00%)	0.86
8	W106	Signature Subs-10a (7.69%) & Signature Subs-15 (38.46%) & Signature Subs-20 (30.77%) & Signature Subs-50 (23.08%)	0.72
9	W111	Signature Subs-24 (100.00%)	0.81
10	W112	Signature Subs-01 (2.27%) & Signature Subs-05 (15.91%) & Signature Subs-06 (29.55%) & Signature Subs-10a (6.82%) & Signature Subs-46 (27.27%) & Signature Subs-50 (18.18%)	0.77
11	W113	Signature Subs-01 (22.69%) & Signature Subs-05 (47.06%) & Signature Subs-18 (30.25%)	0.84
12	W12635	Signature Subs-01 (22.05%) & Signature Subs-05 (37.44%) & Signature Subs-10a (1.03%) & Signature Subs-10b (10.26%) & Signature Subs-29 (29.23%)	0.91
13	W12869	Signature Subs-01 (25.68%) & Signature Subs-05 (54.50%) & Signature Subs-15 (19.82%)	0.94
14	W133	Signature Subs-01 (24.62%) & Signature Subs-05 (45.13%) & Signature Subs-08 (30.26%)	0.9
15	W136	Signature Subs-01 (22.40%) & Signature Subs-05 (54.40%) & Signature Subs-18 (23.20%)	0.88
16	W137	Signature Subs-01 (32.02%) & Signature Subs-05 (67.98%)	0.88
17	W139	Signature Subs-01 (22.62%) & Signature Subs-05 (45.24%) & Signature Subs-29 (32.14%)	0.82
18	W14462	Signature Subs-01 (13.99%) & Signature Subs-05 (46.15%) & Signature Subs-15 (18.18%) & Signature Subs-18 (21.68%)	0.87
19	W145	Signature Subs-01 (23.11%) & Signature Subs-05 (36.97%) & Signature Subs-15 (17.65%) & Signature Subs-18 (22.27%)	0.9
20	W19512	Signature Subs-01 (20.37%) & Signature Subs-05 (30.69%) & Signature Subs-15 (28.15%) & Signature Subs-20 (20.79%)	0.96
21	W200	Signature Subs-01 (46.53%) & Signature Subs-05 (53.47%)	0.93
22	W202	Signature Subs-05 (8.70%) & Signature Subs-18 (60.87%) & Signature Subs-20 (30.43%)	0.66
23	W20262	Signature Subs-01 (31.91%) & Signature Subs-05 (52.13%) & Signature Subs-10b (15.96%)	0.89
24	W203	Signature Subs-01 (22.03%) & Signature Subs-05 (11.86%) & Signature Subs-45 (45.76%) & Signature Subs-49 (20.34%)	0.95
25	W207	Signature Subs-01 (21.28%) & Signature Subs-05 (12.77%) & Signature Subs-17a (6.38%) & Signature Subs-17b (10.64%) & Signature Subs-45 (48.94%)	0.9
26	W209	Signature Subs-01 (29.49%) & Signature Subs-05 (45.16%) & Signature Subs-29 (25.35%)	0.9
27	W21298	Signature Subs-01 (13.33%) & Signature Subs-20 (46.67%) & Signature Subs-52 (40.00%)	0.78
28	W218	Signature Subs-01 (2.94%) & Signature Subs-05 (64.71%) & Signature Subs-15 (23.53%) & Signature Subs-49 (8.82%)	0.67
29	W22443	Signature Subs-01 (5.88%) & Signature Subs-05 (41.18%) & Signature Subs-52 (17.65%) & Signature Subs-59 (35.29%)	0.73
30	W225	Signature Subs-01 (7.87%) & Signature Subs-05 (19.91%) & Signature Subs-29 (26.85%) & Signature Subs-30 (16.20%) & Signature Subs-39 (29.17%)	0.87
31	W226	Signature Subs-01 (29.20%) & Signature Subs-05 (7.67%) & Signature Subs-40 (63.13%)	0.93
32	W229	Signature Subs-01 (32.22%) & Signature Subs-05 (34.10%) & Signature Subs-15 (33.68%)	0.95
33	W250	Signature Subs-01 (14.83%) & Signature Subs-02 (5.81%) & Signature Subs-13 (7.03%) & Signature Subs-40 (72.32%)	0.92
34	W255	Signature Subs-01 (25.69%) & Signature Subs-05 (74.31%)	0.86
35	W26364	Signature Subs-01 (13.79%) & Signature Subs-05 (31.03%) & Signature Subs-18 (55.17%)	0.73
36	W268	Signature Subs-01 (7.41%) & Signature Subs-05 (14.81%) & Signature Subs-15 (22.22%) & Signature Subs-29 (55.56%)	0.78
37	W282	Signature Subs-01 (17.54%) & Signature Subs-05 (28.07%) & Signature Subs-29 (54.39%)	0.84
38	W291	Signature Subs-01 (21.94%) & Signature Subs-02 (0.65%) & Signature Subs-05 (67.10%) & Signature Subs-13 (10.32%)	0.86
39	W292	Signature Subs-01 (32.65%) & Signature Subs-05 (31.63%) & Signature Subs-29 (35.71%)	0.86
40	W299	Signature Subs-01 (38.12%) & Signature Subs-05 (39.91%) & Signature Subs-15 (21.97%)	0.93
41	W301	Signature Subs-01 (37.50%) & Signature Subs-05 (62.50%)	0.93
42	W30189	Signature Subs-06 (54.55%) & Signature Subs-07d (27.27%) & Signature Subs-44 (18.18%)	0.75
43	W302	Signature Subs-01 (17.58%) & Signature Subs-40 (82.42%)	0.75
44	W305	Signature Subs-01 (31.91%) & Signature Subs-05 (32.98%) & Signature Subs-24 (35.11%)	0.93
45	W306	Signature Subs-01 (25.57%) & Signature Subs-05 (47.49%) & Signature Subs-24 (26.94%)	0.89
46	W321	Signature Subs-01 (9.41%) & Signature Subs-02 (2.09%) & Signature Subs-05 (6.62%) & Signature Subs-07a (7.32%) & Signature Subs-13 (10.10%) & Signature Subs-40 (64.46%)	0.85
47	W325	Signature Subs-01 (21.63%) & Signature Subs-05 (40.38%) & Signature Subs-17a (3.37%) & Signature Subs-17b (9.62%) & Signature Subs-24 (25.00%)	0.87
48	W327	Signature Subs-01 (17.89%) & Signature Subs-05 (36.84%) & Signature Subs-18 (45.26%)	0.91
49	W330	Signature Subs-01 (15.57%) & Signature Subs-05 (37.20%) & Signature Subs-17a (13.72%) & Signature Subs-17b (33.51%)	0.97
50	W331	Signature Subs-01 (10.31%) & Signature Subs-02 (17.53%) & Signature Subs-05 (23.71%) & Signature Subs-13 (11.34%) & Signature Subs-29 (37.11%)	0.85
51	W335	Signature Subs-01 (30.68%) & Signature Subs-05 (31.82%) & Signature Subs-24 (37.50%)	0.88
52	W341	Signature Subs-01 (21.91%) & Signature Subs-05 (33.14%) & Signature Subs-06 (44.95%)	0.94
53	W349	Signature Subs-01 (36.65%) & Signature Subs-05 (63.35%)	0.87
54	W352	Signature Subs-01 (15.51%) & Signature Subs-02 (11.34%) & Signature Subs-05 (53.94%) & Signature Subs-13 (19.21%)	0.9
55	W355	Signature Subs-01 (10.74%) & Signature Subs-05 (51.68%) & Signature Subs-15 (13.42%) & Signature Subs-29 (24.16%)	0.85
56	W356	Signature Subs-01 (34.03%) & Signature Subs-05 (51.39%) & Signature Subs-17a (3.47%) & Signature Subs-17b (11.11%)	0.95
57	W362	Signature Subs-01 (9.09%) & Signature Subs-05 (41.96%) & Signature Subs-06 (23.78%) & Signature Subs-45 (25.17%)	0.9
58	W365	Signature Subs-24 (86.36%) & Signature Subs-38 (13.64%)	0.83
59	W369	Signature Subs-01 (39.13%) & Signature Subs-05 (60.87%)	0.9
60	W370	Signature Subs-01 (23.88%) & Signature Subs-05 (33.38%) & Signature Subs-15 (22.86%) & Signature Subs-20 (19.88%)	0.97
61	W373	Signature Subs-01 (28.89%) & Signature Subs-05 (33.98%) & Signature Subs-60 (37.13%)	0.93
62	W377	Signature Subs-01 (31.03%) & Signature Subs-05 (50.00%) & Signature Subs-10b (18.97%)	0.82
63	W382	Signature Subs-01 (25.63%) & Signature Subs-05 (44.72%) & Signature Subs-24 (29.65%)	0.87
64	W384	Signature Subs-01 (30.86%) & Signature Subs-05 (69.14%)	0.83
65	W38750	Signature Subs-01 (22.08%) & Signature Subs-05 (38.96%) & Signature Subs-17b (9.09%) & Signature Subs-18 (29.87%)	0.81
66	W396	Signature Subs-01 (27.54%) & Signature Subs-05 (27.54%) & Signature Subs-29 (44.93%)	0.81
67	W40693	Signature Subs-01 (5.88%) & Signature Subs-29 (29.41%) & Signature Subs-42 (64.71%)	0.73
68	W414	Signature Subs-01 (22.15%) & Signature Subs-02 (8.05%) & Signature Subs-05 (66.44%) & Signature Subs-13 (3.36%)	0.89
69	W420	Signature Subs-01 (13.70%) & Signature Subs-05 (33.56%) & Signature Subs-15 (52.74%)	0.95
70	W423	Signature Subs-01 (20.95%) & Signature Subs-05 (49.52%) & Signature Subs-15 (29.52%)	0.89
71	W426	Signature Subs-01 (31.68%) & Signature Subs-05 (68.32%)	0.87
72	W428	Signature Subs-01 (27.27%) & Signature Subs-10a (9.09%) & Signature Subs-17a (18.18%) & Signature Subs-53 (18.18%) & Signature Subs-59 (27.27%)	0.88
73	W429	Signature Subs-01 (14.07%) & Signature Subs-05 (31.07%) & Signature Subs-20 (24.30%) & Signature Subs-26 (30.56%)	0.92
74	W433	Signature Subs-01 (25.18%) & Signature Subs-05 (62.04%) & Signature Subs-17a (2.55%) & Signature Subs-17b (10.22%)	0.89
75	W434	Signature Subs-01 (16.18%) & Signature Subs-05 (63.58%) & Signature Subs-17a (0.58%) & Signature Subs-17b (11.56%) & Signature Subs-52 (8.09%)	0.88
76	W435	Signature Subs-01 (7.14%) & Signature Subs-05 (38.39%) & Signature Subs-06 (34.82%) & Signature Subs-54 (19.64%)	0.86
77	W442	Signature Subs-01 (20.83%) & Signature Subs-04 (37.50%) & Signature Subs-10b (12.50%) & Signature Subs-46 (29.17%)	0.7
78	W453	Signature Subs-01 (16.85%) & Signature Subs-05 (63.04%) & Signature Subs-29 (20.11%)	0.85
79	W457	Signature Subs-01 (22.86%) & Signature Subs-20 (25.71%) & Signature Subs-29 (34.29%) & Signature Subs-59 (17.14%)	0.87
80	W510	Signature Subs-01 (29.59%) & Signature Subs-05 (40.82%) & Signature Subs-36 (29.59%)	0.89
81	W548	Signature Subs-01 (37.44%) & Signature Subs-05 (62.56%)	0.94
82	W555	Signature Subs-01 (19.94%) & Signature Subs-05 (26.55%) & Signature Subs-15 (53.51%)	0.97
83	W558	Signature Subs-01 (35.13%) & Signature Subs-05 (64.87%)	0.9
84	W561	Signature Subs-01 (18.69%) & Signature Subs-05 (81.31%)	0.9
85	W562	Signature Subs-01 (8.28%) & Signature Subs-05 (20.65%) & Signature Subs-06 (47.52%) & Signature Subs-20 (23.54%)	0.97
86	W563	Signature Subs-01 (21.53%) & Signature Subs-05 (67.46%) & Signature Subs-17a (4.31%) & Signature Subs-17b (6.70%)	0.89
87	W598	Signature Subs-01 (46.98%) & Signature Subs-05 (53.02%)	0.93
88	W60079	Signature Subs-01 (10.71%) & Signature Subs-05 (46.43%) & Signature Subs-44 (10.71%) & Signature Subs-56 (10.71%) & Signature Subs-59 (21.43%)	0.68
89	W606	Signature Subs-01 (18.60%) & Signature Subs-05 (6.98%) & Signature Subs-10a (9.30%) & Signature Subs-10b (11.63%) & Signature Subs-15 (25.58%) & Signature Subs-31 (27.91%)	0.86
90	W61465	Signature Subs-01 (13.33%) & Signature Subs-05 (45.56%) & Signature Subs-25 (41.11%)	0.79
91	W65924	Signature Subs-01 (22.44%) & Signature Subs-05 (36.17%) & Signature Subs-15 (41.39%)	0.97
92	W68002	Signature Subs-01 (26.60%) & Signature Subs-05 (54.26%) & Signature Subs-29 (19.15%)	0.95
93	W68615	Signature Subs-05 (3.23%) & Signature Subs-15 (32.26%) & Signature Subs-29 (48.39%) & Signature Subs-59 (16.13%)	0.88
94	W70085	Signature Subs-01 (16.13%) & Signature Subs-05 (14.52%) & Signature Subs-52 (51.61%) & Signature Subs-59 (17.74%)	0.92
95	W73672	Signature Subs-01 (12.50%) & Signature Subs-05 (10.71%) & Signature Subs-52 (55.36%) & Signature Subs-59 (21.43%)	0.93
96	W80689	Signature Subs-01 (43.69%) & Signature Subs-05 (56.31%)	0.91
97	W81895	Signature Subs-01 (27.91%) & Signature Subs-05 (19.77%) & Signature Subs-42 (27.91%) & Signature Subs-52 (16.28%) & Signature Subs-59 (8.14%)	0.89
98	W82456	Signature Subs-01 (12.26%) & Signature Subs-05 (51.42%) & Signature Subs-17a (16.04%) & Signature Subs-17b (20.28%)	0.89
99	W83380	Signature Subs-01 (8.24%) & Signature Subs-05 (54.84%) & Signature Subs-17a (7.53%) & Signature Subs-17b (29.39%)	0.94
100	W84751	Signature Subs-05 (16.67%) & Signature Subs-15 (33.33%) & Signature Subs-52 (16.67%) & Signature Subs-59 (33.33%)	0.84
101	W85991	Signature Subs-01 (30.30%) & Signature Subs-05 (32.32%) & Signature Subs-24 (37.37%)	0.83
102	W86561	Signature Subs-01 (28.03%) & Signature Subs-05 (34.39%) & Signature Subs-17a (3.82%) & Signature Subs-17b (10.83%) & Signature Subs-18 (22.93%)	0.9
103	W86736	Signature Subs-01 (16.57%) & Signature Subs-02 (2.76%) & Signature Subs-05 (37.57%) & Signature Subs-13 (8.84%) & Signature Subs-42 (20.99%) & Signature Subs-48 (5.52%) & Signature Subs-52 (7.73%)	0.9
104	W89631	Signature Subs-01 (25.89%) & Signature Subs-05 (74.11%)	0.93
105	W89872	Signature Subs-01 (25.74%) & Signature Subs-05 (55.45%) & Signature Subs-15 (18.81%)	0.91
106	W91	Signature Subs-01 (5.67%) & Signature Subs-05 (30.50%) & Signature Subs-17a (24.47%) & Signature Subs-17b (39.36%)	0.98
107	W91641	Signature Subs-01 (15.33%) & Signature Subs-05 (22.67%) & Signature Subs-36 (18.00%) & Signature Subs-52 (24.00%) & Signature Subs-59 (20.00%)	0.91
108	W92	Signature Subs-10a (10.00%) & Signature Subs-42 (70.00%) & Signature Subs-49 (20.00%)	0.72
109	W93415	Signature Subs-01 (22.22%) & Signature Subs-05 (5.56%) & Signature Subs-10b (11.11%) & Signature Subs-15 (27.78%) & Signature Subs-57 (33.33%)	0.78
110	W93904	Signature Subs-01 (20.00%) & Signature Subs-05 (5.00%) & Signature Subs-15 (75.00%)	0.88
111	W94	Signature Subs-01 (10.00%) & Signature Subs-05 (45.00%) & Signature Subs-24 (45.00%)	0.52
112	W96	Signature Subs-01 (32.48%) & Signature Subs-05 (18.15%) & Signature Subs-06 (49.36%)	0.96
113	W97356	Signature Subs-01 (12.97%) & Signature Subs-05 (54.81%) & Signature Subs-07a (9.62%) & Signature Subs-07b (1.67%) & Signature Subs-07c (1.26%) & Signature Subs-07d (1.26%) & Signature Subs-36 (18.41%)	0.9
114	W97531	Signature Subs-24 (58.62%) & Signature Subs-52 (41.38%)	0.84
115	W99125	Signature Subs-01 (30.82%) & Signature Subs-05 (37.16%) & Signature Subs-15 (32.01%)	0.95
116	W07520	Signature Subs-05 (20.00%) & Signature Subs-15 (33.33%) & Signature Subs-18 (46.67%)	0.65
117	W135	Signature Subs-01 (7.78%) & Signature Subs-05 (11.78%) & Signature Subs-29 (16.67%) & Signature Subs-40 (63.78%)	0.91
118	W146	Signature Subs-01 (13.11%) & Signature Subs-05 (10.25%) & Signature Subs-10b (10.25%) & Signature Subs-40 (66.39%)	0.85
119	W18647	Signature Subs-01 (73.08%) & Signature Subs-05 (26.92%)	0.97
120	W205	Signature Subs-01 (11.04%) & Signature Subs-05 (44.81%) & Signature Subs-17a (18.83%) & Signature Subs-17b (25.32%)	0.91
121	W216	Signature Subs-01 (32.59%) & Signature Subs-05 (35.90%) & Signature Subs-15 (31.51%)	0.97
122	W221	Signature Subs-15 (44.44%) & Signature Subs-48 (11.11%) & Signature Subs-50 (44.44%)	0.8
123	W228	Signature Subs-01 (22.73%) & Signature Subs-05 (19.70%) & Signature Subs-29 (57.58%)	0.77
124	W23925	Signature Subs-01 (5.88%) & Signature Subs-05 (39.22%) & Signature Subs-29 (27.45%) & Signature Subs-52 (13.73%) & Signature Subs-59 (13.73%)	0.81
125	W251	Signature Subs-01 (25.58%) & Signature Subs-05 (74.42%)	0.83
126	W260	Signature Subs-01 (2.35%) & Signature Subs-05 (52.94%) & Signature Subs-29 (44.71%)	0.78
127	W262	Signature Subs-01 (30.52%) & Signature Subs-05 (38.03%) & Signature Subs-18 (31.46%)	0.9
128	W266	Signature Subs-01 (13.44%) & Signature Subs-04 (29.57%) & Signature Subs-05 (37.63%) & Signature Subs-06 (19.35%)	0.88
129	W270	Signature Subs-01 (14.29%) & Signature Subs-05 (20.41%) & Signature Subs-10a (4.08%) & Signature Subs-10b (18.37%) & Signature Subs-29 (42.86%)	0.86
130	W281	Signature Subs-01 (27.27%) & Signature Subs-05 (22.73%) & Signature Subs-48 (18.18%) & Signature Subs-60 (31.82%)	0.81
131	W288	Signature Subs-01 (25.54%) & Signature Subs-05 (48.91%) & Signature Subs-18 (25.54%)	0.88
132	W289	Signature Subs-01 (22.77%) & Signature Subs-05 (77.23%)	0.84
133	W290	Signature Subs-01 (25.00%) & Signature Subs-05 (53.51%) & Signature Subs-29 (21.49%)	0.87
134	W295	Signature Subs-01 (14.41%) & Signature Subs-05 (46.61%) & Signature Subs-29 (38.98%)	0.76
135	W296	Signature Subs-01 (31.96%) & Signature Subs-05 (43.30%) & Signature Subs-29 (24.74%)	0.92
136	W300	Signature Subs-01 (22.61%) & Signature Subs-05 (34.35%) & Signature Subs-10b (10.43%) & Signature Subs-17a (3.04%) & Signature Subs-17b (7.39%) & Signature Subs-24 (22.17%)	0.92
137	W304	Signature Subs-01 (27.07%) & Signature Subs-05 (51.13%) & Signature Subs-29 (21.80%)	0.88
138	W309	Signature Subs-01 (27.19%) & Signature Subs-05 (50.88%) & Signature Subs-29 (21.93%)	0.88
139	W314	Signature Subs-01 (29.27%) & Signature Subs-05 (28.05%) & Signature Subs-29 (42.68%)	0.88
140	W318	Signature Subs-29 (100.00%)	0.76
141	W320	Signature Subs-01 (14.61%) & Signature Subs-02 (0.56%) & Signature Subs-13 (7.30%) & Signature Subs-40 (77.53%)	0.86
142	W323	Signature Subs-01 (14.29%) & Signature Subs-05 (31.25%) & Signature Subs-10b (9.82%) & Signature Subs-17a (2.68%) & Signature Subs-17b (8.93%) & Signature Subs-29 (33.04%)	0.87
143	W33154	Signature Subs-01 (16.07%) & Signature Subs-05 (60.71%) & Signature Subs-15 (23.21%)	0.79
144	W33305	Signature Subs-01 (30.16%) & Signature Subs-05 (50.00%) & Signature Subs-07a (4.76%) & Signature Subs-07b (10.32%) & Signature Subs-07c (4.76%)	0.88
145	W336	Signature Subs-01 (24.92%) & Signature Subs-05 (10.22%) & Signature Subs-40 (64.86%)	0.91
146	W337	Signature Subs-01 (21.49%) & Signature Subs-05 (47.11%) & Signature Subs-18 (31.40%)	0.88
147	W338	Signature Subs-01 (31.44%) & Signature Subs-05 (41.91%) & Signature Subs-18 (26.65%)	0.93
148	W35366	Signature Subs-01 (10.98%) & Signature Subs-05 (43.90%) & Signature Subs-10b (9.76%) & Signature Subs-17a (3.66%) & Signature Subs-17b (9.76%) & Signature Subs-46 (21.95%)	0.83
149	W36031	Signature Subs-01 (5.80%) & Signature Subs-05 (30.43%) & Signature Subs-15 (28.99%) & Signature Subs-18 (34.78%)	0.83
150	W371	Signature Subs-01 (24.08%) & Signature Subs-05 (65.71%) & Signature Subs-17a (2.86%) & Signature Subs-17b (7.35%)	0.93
151	W372	Signature Subs-01 (19.58%) & Signature Subs-02 (9.79%) & Signature Subs-04 (37.76%) & Signature Subs-05 (18.18%) & Signature Subs-13 (1.40%) & Signature Subs-52 (13.29%)	0.92
152	W385	Signature Subs-01 (30.38%) & Signature Subs-05 (55.06%) & Signature Subs-17a (8.86%) & Signature Subs-17b (5.70%)	0.9
153	W404	Signature Subs-01 (18.28%) & Signature Subs-05 (32.26%) & Signature Subs-16 (24.73%) & Signature Subs-36 (24.73%)	0.86
154	W40966	Signature Subs-17a (22.22%) & Signature Subs-17b (11.11%) & Signature Subs-23 (22.22%) & Signature Subs-44 (11.11%) & Signature Subs-53 (22.22%) & Signature Subs-57 (11.11%)	0.79
155	W418	Signature Subs-01 (17.00%) & Signature Subs-05 (28.00%) & Signature Subs-09 (32.00%) & Signature Subs-42 (23.00%)	0.78
156	W425	Signature Subs-01 (22.30%) & Signature Subs-05 (62.59%) & Signature Subs-17a (3.60%) & Signature Subs-17b (11.51%)	0.88
157	W438	Signature Subs-01 (17.65%) & Signature Subs-02 (8.82%) & Signature Subs-05 (14.71%) & Signature Subs-15 (29.41%) & Signature Subs-58 (29.41%)	0.81
158	W440	Signature Subs-01 (5.74%) & Signature Subs-05 (41.55%) & Signature Subs-28 (9.12%) & Signature Subs-29 (15.88%) & Signature Subs-41 (27.70%)	0.88
159	W452	Signature Subs-01 (27.71%) & Signature Subs-05 (49.00%) & Signature Subs-18 (23.29%)	0.89
160	W52656	Signature Subs-02 (16.67%) & Signature Subs-18 (50.00%) & Signature Subs-38 (33.33%)	0.76
161	W55253	Signature Subs-01 (40.00%) & Signature Subs-05 (46.67%) & Signature Subs-10b (13.33%)	0.91
162	W567	Signature Subs-01 (41.67%) & Signature Subs-15 (58.33%)	0.86
163	W60713	Signature Subs-10a (16.67%) & Signature Subs-15 (66.67%) & Signature Subs-59 (16.67%)	0.87
164	W62109	Signature Subs-01 (23.56%) & Signature Subs-05 (76.44%)	0.84
165	W62544	Signature Subs-01 (16.95%) & Signature Subs-05 (57.63%) & Signature Subs-15 (25.42%)	0.84
166	W66460	Signature Subs-01 (12.20%) & Signature Subs-05 (30.49%) & Signature Subs-15 (17.07%) & Signature Subs-18 (40.24%)	0.9
167	W68597	Signature Subs-01 (10.70%) & Signature Subs-05 (54.73%) & Signature Subs-17a (2.49%) & Signature Subs-17b (32.09%)	0.91
168	W73114	Signature Subs-01 (26.24%) & Signature Subs-05 (55.94%) & Signature Subs-15 (17.82%)	0.91
169	W78899	Signature Subs-01 (11.94%) & Signature Subs-05 (25.37%) & Signature Subs-18 (49.25%) & Signature Subs-52 (13.43%)	0.85
170	W85402	Signature Subs-06 (42.86%) & Signature Subs-15 (57.14%)	0.82
171	W85964	Signature Subs-01 (30.15%) & Signature Subs-05 (38.69%) & Signature Subs-17a (10.55%) & Signature Subs-17b (20.60%)	0.95
172	W93507	Signature Subs-01 (1.92%) & Signature Subs-36 (40.38%) & Signature Subs-52 (34.62%) & Signature Subs-59 (23.08%)	0.93
173	W97	Signature Subs-06 (60.00%) & Signature Subs-09 (40.00%)	0.63
174	W97172	Signature Subs-01 (36.62%) & Signature Subs-05 (36.62%) & Signature Subs-17a (2.82%) & Signature Subs-17b (8.45%) & Signature Subs-52 (15.49%)	0.87
175	W99934	Signature Subs-01 (19.19%) & Signature Subs-05 (54.55%) & Signature Subs-07a (8.42%) & Signature Subs-07b (5.05%) & Signature Subs-17a (2.36%) & Signature Subs-17b (10.44%)	0.93
