# Supplementary material for: Mutational signatures in 175 Chinese gastric cancer patients
Source: BMC Cancer. 2024 Sep 30;24:1208. doi: 10.1186/s12885-024-12968-2 (PMC11440915; doi:10.1186/s12885-024-12968-2)
Supplement: Supplementary file 8 — Supplementary Material 8 [file 12885_2024_12968_MOESM8_ESM.xlsx]

## Sheet: Additional file 8A
Additional file 8. Status of DBS in Signature A (COSMIC V3; 175 GC cases)*
Additional file 8A. Number signature A for DBS in each case
Case no	Case ID	Signature A
1	W02882_C	1
2	W06190_C	1
3	W07997_C	3
4	W105_C	1
5	W106_C	1
6	W112_C	1
7	W133_C	2
8	W135_C	4
9	W136_C	1
10	W137_C	3
11	W14462_C	1
12	W18647_C	3
13	W19512_C	4
14	W20262_C	2
15	W21298_C	1
16	W216_C	2
17	W225_C	7
18	W228_C	2
19	W229_C	1
20	W23925_C	3
21	W250_C	3
22	W255_C	6
23	W262_C	1
24	W26364_C	1
25	W266_C	1
26	W270_C	1
27	W289_C	3
28	W290_C	1
29	W291_C	2
30	W296_C	6
31	W299_C	1
32	W300_C	2
33	W301_C	1
34	W302_C	1
35	W305_C	1
36	W306_C	1
37	W309_C	1
38	W314_C	1
39	W325_C	4
40	W330_C	3
41	W33154_C	1
42	W336_C	1
43	W338_C	1
44	W341_C	1
45	W349_C	1
46	W352_C	2
47	W355_C	1
48	W356_C	3
49	W365_C	1
50	W369_C	1
51	W370_C	3
52	W371_C	1
53	W373_C	2
54	W377_C	1
55	W382_C	3
56	W384_C	2
57	W404_C	1
58	W40693_C	2
59	W418_C	1
60	W425_C	1
61	W426_C	1
62	W429_C	3
63	W433_C	1
64	W434_C	3
65	W435_C	1
66	W438_C	1
67	W440_C	5
68	W442_C	1
69	W452_C	3
70	W453_C	4
71	W548_C	1
72	W555_C	3
73	W558_C	1
74	W561_C	2
75	W562_C	2
76	W563_C	1
77	W567_C	1
78	W606_C	1
79	W62544_C	2
80	W65924_C	3
81	W66460_C	4
82	W68002_C	3
83	W68597_C	6
84	W82456_C	1
85	W83380_C	1
86	W84751_C	1
87	W86561_C	1
88	W86736_C	2
89	W89631_C	1
90	W89872_C	1
91	W91_C	6
92	W94_C	1
93	W97172_C	1
94	W97356_C	2
95	W97531_C	1
96	W99125_C	2
97	W99934_C	1
*Signature A did not fit any known DBS signatures from COSMC V3

## Sheet: Additional file 8B
Additional file 8. Status of DBS in Signature A (COSMIC V3; 175 GC cases)*
Additional file 8B. Frequency of the 78 classes of DBS in Signature A (n=175 GC cases)*
Class	Signatures	Frequency in Signature A
1	AC>CA	0.0104621
2	AC>CG	5.0854e-05
3	AC>CT	0.00529301
4	AC>GA	0.0155052
5	AC>GG	0.00551333
6	AC>GT	0.0265871
7	AC>TA	0.0158091
8	AC>TG	0.00529301
9	AC>TT	0.0208835
10	AT>CA	5.0854e-05
11	AT>CC	0.0107347
12	AT>CG	5.0854e-05
13	AT>GA	5.0854e-05
14	AT>GC	0.00529301
15	AT>TA	0.0053246
16	CC>AA	0.0838447
17	CC>AG	0.0215234
18	CC>AT	0.0155891
19	CC>GA	0.00527222
20	CC>GG	0.00559723
21	CC>GT	0.0260629
22	CC>TA	0.00529301
23	CC>TG	0.0105352
24	CC>TT	0.0105352
25	CG>AT	5.0854e-05
26	CG>GC	5.0854e-05
27	CG>GT	0.00534559
28	CG>TA	0.01561
29	CG>TC	0.0054819
30	CG>TT	5.0854e-05
31	CT>AA	0.0317667
32	CT>AC	0.0157773
33	CT>AG	0.0163755
34	CT>GA	5.0854e-05
35	CT>GC	0.0104096
36	CT>GG	0.0210306
37	CT>TA	0.00516734
38	CT>TC	0.0107345
39	CT>TG	0.0154526
40	GC>AA	0.0739141
41	GC>AG	0.0205167
42	GC>AT	0.0262206
43	GC>CA	0.0109338
44	GC>CG	5.0854e-05
45	GC>TA	0.0102418
46	TA>AT	0.021104
47	TA>CG	5.0854e-05
48	TA>CT	0.00538755
49	TA>GC	5.0854e-05
50	TA>GG	5.0854e-05
51	TA>GT	0.00529301
52	TC>AA	0.0941179
53	TC>AG	0.00529301
54	TC>AT	0.0205693
55	TC>CA	0.0313789
56	TC>CG	5.0854e-05
57	TC>CT	0.0158299
58	TC>GA	0.0105773
59	TC>GG	5.0854e-05
60	TC>GT	0.0211982
61	TG>AA	0.0155155
62	TG>AC	5.0854e-05
63	TG>AT	0.0104621
64	TG>CA	0.0263359
65	TG>CC	5.0854e-05
66	TG>CT	0.0468018
67	TG>GA	5.0854e-05
68	TG>GC	5.0854e-05
69	TG>GT	0.00539801
70	TT>AA	0.0208941
71	TT>AC	5.0854e-05
72	TT>AG	5.0854e-05
73	TT>CA	0.0156623
74	TT>CC	0.0054504
75	TT>CG	0.00532464
76	TT>GA	5.0854e-05
77	TT>GC	5.0854e-05
78	TT>GG	0.0103571
*Signature A did not fit any known DBS signatures from COSMC V3
