# Supplementary material for: Mutational signatures in 175 Chinese gastric cancer patients
Source: BMC Cancer. 2024 Sep 30;24:1208. doi: 10.1186/s12885-024-12968-2 (PMC11440915; doi:10.1186/s12885-024-12968-2)
Supplement: Supplementary file 9 — Supplementary Material 9 [file 12885_2024_12968_MOESM9_ESM.xlsx]

## Sheet: Additional file 9A
Additional file 9. Status of ID signature patterns (COSMIC V3; n=171 GC cases)
Additional file 9A . Summary of mutations in ID2 and signatures A, B, & C observed
	Signature A	Signature B	Signature C
Total number cases tested*	171	171	171
Number cases with >=100 mutations (range)	12 (100-3977)	0	0
Number of cases with 1-99 mutations (range)	32 (1-47)	88 (1-92)	61(3-40)
Total number of cases with at least one mutation (%)	44 (25.7%)	88 (51.5%)	61(35.7%)
* four cases were dropped from this analysis who did not qualify.

## Sheet: Additional file 9B
Additional file 9B. Number of mutations of Signatures A, B, & C in InDel mutational signatures observed in each case*
No	Samples ID	Signature A	Signature B	Signature C
1	W65924_C	3977	0	0
2	W562_C	2152	0	0
3	W555_C	1837	0	0
4	W216_C	1423	0	0
5	W373_C	1423	0	0
6	W99125_C	1116	0	0
7	W370_C	986	0	0
8	W341_C	956	0	0
9	W229_C	848	0	0
10	W429_C	414	0	0
11	W19512_C	400	0	0
12	W96_C	113	0	0
13	W420_C	47	0	0
14	W435_C	35	0	0
15	W200_C	34	0	0
16	W299_C	31	0	0
17	W561_C	23	0	24
18	W146_C	17	0	15
19	W349_C	14	7	0
20	W226_C	13	0	21
21	W73114_C	13	0	0
22	W68002_C	12	0	33
23	W356_C	10	9	0
24	W548_C	10	6	0
25	W382_C	9	0	22
26	W137_C	7	0	9
27	W89631_C	7	0	24
28	W452_C	6	0	12
29	W558_C	6	0	29
30	W82456_C	6	0	10
31	W314_C	5	0	0
32	W369_C	5	0	9
33	W336_C	4	0	17
34	W136_C	3	0	13
35	W203_C	3	0	0
36	W228_C	3	0	0
37	W292_C	3	0	0
38	W453_C	3	0	12
39	W139_C	2	3	0
40	W266_C	2	0	12
41	W563_C	2	18	0
42	W02924_C	1	0	5
43	W323_C	1	0	0
44	W428_C	1	0	0
45	W02882_C	0	0	15
46	W05137_C	0	0	8
47	W05692_C	0	0	16
48	W06190_C	0	19	0
49	W07520_C	0	5	0
50	W07997_C	0	36	0
51	W105_C	0	11	0
52	W106_C	0	4	0
53	W111_C	0	2	0
54	W112_C	0	3	0
55	W113_C	0	0	15
56	W12635_C	0	18	0
57	W12869_C	0	0	21
58	W133_C	0	0	16
59	W135_C	0	92	0
60	W14462_C	0	7	0
61	W145_C	0	18	0
62	W18647_C	0	8	0
63	W20262_C	0	10	0
64	W205_C	0	0	6
65	W207_C	0	3	0
66	W209_C	0	0	27
67	W21298_C	0	7	0
68	W218_C	0	2	0
69	W221_C	0	1	0
70	W22443_C	0	4	0
71	W225_C	0	24	0
72	W23925_C	0	3	0
73	W250_C	0	0	37
74	W251_C	0	6	0
75	W255_C	0	0	29
76	W260_C	0	11	0
77	W262_C	0	0	14
78	W26364_C	0	7	0
79	W268_C	0	3	0
80	W270_C	0	4	0
81	W281_C	0	2	0
82	W282_C	0	3	0
83	W288_C	0	0	15
84	W289_C	0	0	11
85	W290_C	0	0	19
86	W291_C	0	14	0
87	W295_C	0	8	0
88	W296_C	0	7	0
89	W300_C	0	18	0
90	W30189_C	0	2	0
91	W301_C	0	15	0
92	W302_C	0	10	0
93	W304_C	0	10	0
94	W305_C	0	0	9
95	W306_C	0	0	15
96	W309_C	0	8	0
97	W320_C	0	12	0
98	W321_C	0	16	0
99	W325_C	0	0	12
100	W327_C	0	12	11
101	W330_C	0	0	14
102	W33154_C	0	3	0
103	W331_C	0	3	0
104	W33305_C	0	0	18
105	W335_C	0	6	0
106	W337_C	0	7	0
107	W338_C	0	0	40
108	W352_C	0	0	18
109	W35366_C	0	9	0
110	W355_C	0	0	11
111	W36031_C	0	0	7
112	W362_C	0	8	0
113	W365_C	0	6	0
114	W371_C	0	16	0
115	W372_C	0	12	0
116	W377_C	0	17	0
117	W384_C	0	0	11
118	W385_C	0	0	10
119	W38750_C	0	4	0
120	W396_C	0	7	0
121	W404_C	0	0	10
122	W40693_C	0	6	0
123	W40966_C	0	4	0
124	W414_C	0	0	15
125	W418_C	0	0	12
126	W423_C	0	11	0
127	W425_C	0	10	0
128	W426_C	0	8	0
129	W433_C	0	0	30
130	W434_C	0	0	11
131	W438_C	0	4	0
132	W440_C	0	0	14
133	W442_C	0	7	0
134	W457_C	0	5	0
135	W510_C	0	8	0
136	W55253_C	0	1	0
137	W567_C	0	1	0
138	W598_C	0	13	0
139	W60079_C	0	3	0
140	W606_C	0	5	0
141	W60713_C	0	1	0
142	W61465_C	0	16	0
143	W62109_C	0	0	21
144	W62544_C	0	0	11
145	W66460_C	0	0	15
146	W68597_C	0	0	35
147	W68615_C	0	4	0
148	W70085_C	0	0	6
149	W73672_C	0	9	0
150	W78899_C	0	6	0
151	W80689_C	0	0	5
152	W81895_C	0	5	0
153	W83380_C	0	0	31
154	W84751_C	0	0	3
155	W85964_C	0	0	15
156	W85991_C	0	5	0
157	W86561_C	0	0	17
158	W86736_C	0	18	0
159	W89872_C	0	6	0
160	W91641_C	0	0	9
161	W91_C	0	14	0
162	W92_C	0	2	0
163	W93415_C	0	2	0
164	W93507_C	0	2	0
165	W93904_C	0	2	0
166	W94_C	0	4	0
167	W97172_C	0	0	10
168	W97356_C	0	22	0
169	W97531_C	0	4	0
170	W97_C	0	6	0
171	W99934_C	0	0	28
* four cases were dropped from this analysis who did not qualify.

## Sheet: Additional file 9C
Additional file 9C. Similarities among Signatures 83-A, 83- B, & 83-C
Signatures	Global NMF Signatures	Similarity
Signature 83-A	Signature ID2 (100.00%)	0.97
Signature 83-B	Signature 83-B	1
Signature 83-C	Signature 83-C	1

## Sheet: Additional file 9D
Additional file 9D. Frequency of the 83 classes of InDels for the 3 ID signature patterns observed*
Class	Signatures	Frequency of ID2	Frequency of Signature B	Frequency of Signature C
1	1:Del:C:0	0.0048	9.01831e-06	7.63136e-06
2	1:Del:C:1	2.21e-05	0.0659784	0.0527936
3	1:Del:C:2	3.11e-06	0.0216195	0.0173278
4	1:Del:C:3	0.00247208	0.0121603	0.0137785
5	1:Del:C:4	0.00385698	0.000371606	0.0145124
6	1:Del:C:5	0.0146154	3.16071e-05	0.0233595
7	1:Del:T:0	0.00790597	9.01831e-06	7.63136e-06
8	1:Del:T:1	3.95e-18	0.0466088	0.0370294
9	1:Del:T:2	0.00703642	0.0242637	0.0196866
10	1:Del:T:3	0.0202347	0.00880415	0.00987689
11	1:Del:T:4	0.0471199	0.00802571	0.0172311
12	1:Del:T:5	0.814697	2.08075e-06	0.108233
13	1:Ins:C:0	3.95e-18	0.0465828	0.036121
14	1:Ins:C:1	0.000227026	0.00747491	0.00640288
15	1:Ins:C:2	2.62e-05	0.00480752	0.00386709
16	1:Ins:C:3	0.00043005	0.00509928	0.00394929
17	1:Ins:C:4	0.00291185	0.00664044	0.0073235
18	1:Ins:C:5	0.00901754	0.0121421	0.015206
19	1:Ins:T:0	0.00132856	0.0166236	0.0133079
20	1:Ins:T:1	3.95e-18	0.0282512	0.0224249
21	1:Ins:T:2	0.000647033	0.00944052	0.00806504
22	1:Ins:T:3	0.00108288	0.00597293	0.00490706
23	1:Ins:T:4	0.00348746	0.00835221	0.00786645
24	1:Ins:T:5	0.00313258	0.0701732	0.0662339
25	2:Del:R:0	0.000175553	0.0423184	0.0337813
26	2:Del:R:1	0.000163809	0.00810686	0.00676587
27	2:Del:R:2	0.00356888	0.000127945	0.00247695
28	2:Del:R:3	0.00184957	3.54251e-06	0.00878145
29	2:Del:R:4	0.000739044	2.13534e-06	7.63136e-06
30	2:Del:R:5	0.000881932	4.06933e-06	7.63136e-06
31	3:Del:R:0	4.67e-18	0.0156088	0.0131964
32	3:Del:R:1	0.000331853	0.00620176	0.0043308
33	3:Del:R:2	0.000271665	4.05192e-06	7.63136e-06
34	3:Del:R:3	0.00103534	3.00907e-06	0.000510485
35	3:Del:R:4	0.000381326	0.00010257	0.000473309
36	3:Del:R:5	0.00197742	5.02835e-06	7.63136e-06
37	4:Del:R:0	0.0136334	0.0290798	0.0224387
38	4:Del:R:1	5.46e-07	4.56138e-06	7.63136e-06
39	4:Del:R:2	0.00294406	7.68449e-06	0.00146532
40	4:Del:R:3	1.25e-05	4.56152e-06	7.63136e-06
41	4:Del:R:4	0.00500326	4.85693e-06	7.63136e-06
42	4:Del:R:5	0.00228989	6.59698e-06	7.63136e-06
43	5:Del:R:0	0.000402587	0.113273	0.0886875
44	5:Del:R:1	3.97e-18	4.62942e-06	0.00438372
45	5:Del:R:2	3.95e-18	3.7209e-06	7.63136e-06
46	5:Del:R:3	5.78e-05	0.00056075	0.000512443
47	5:Del:R:4	0.00122705	6.89799e-06	7.63136e-06
48	5:Del:R:5	0.000210075	9.01831e-06	7.63136e-06
49	2:Ins:R:0	3.02e-06	0.0119078	0.00958538
50	2:Ins:R:1	0.000141807	0.0166648	0.0129547
51	2:Ins:R:2	0.00186471	0.0054337	0.00439248
52	2:Ins:R:3	0.000147005	0.000664163	0.000883222
53	2:Ins:R:4	0.000550614	0.00225585	0.0019809
54	2:Ins:R:5	0.000693566	0.0130124	0.0118051
55	3:Ins:R:0	1.21e-05	0.0106482	0.00881841
56	3:Ins:R:1	0.00211579	0.0121427	0.00874398
57	3:Ins:R:2	0.000543292	0.00184145	0.00153576
58	3:Ins:R:3	7.27e-06	5.09727e-06	7.63136e-06
59	3:Ins:R:4	3.95e-18	0.000446786	7.63136e-06
60	3:Ins:R:5	0.000210413	0.0005477	0.000464504
61	4:Ins:R:0	1.68e-05	0.00348254	0.00282517
62	4:Ins:R:1	0.00120373	0.0113968	0.00987504
63	4:Ins:R:2	1.22e-05	0.000533035	0.000501678
64	4:Ins:R:3	0.000134169	0.00169876	0.00146923
65	4:Ins:R:4	0.000249385	0.000598322	0.000515379
66	4:Ins:R:5	0.00219354	0.000647793	0.000540815
67	5:Ins:R:0	0.000624963	0.0486803	0.0380619
68	5:Ins:R:1	0.000117708	0.0388959	0.0303377
69	5:Ins:R:2	5.67e-05	0.00114599	0.000986925
70	5:Ins:R:3	0.000462842	0.00168597	0.00145065
71	5:Ins:R:4	0.00236732	6.9754e-06	7.63136e-06
72	5:Ins:R:5	3.85e-05	9.01831e-06	7.63136e-06
73	2:Del:M:1	0.00297751	0.0374499	0.0310948
74	3:Del:M:1	0.000397525	0.0175377	0.0142324
75	3:Del:M:2	0.000158151	0.00499518	0.00483173
76	4:Del:M:1	8.47e-05	0.0109992	0.00878906
77	4:Del:M:2	2.12e-05	0.0058932	0.00446875
78	4:Del:M:3	3.95e-18	0.00183528	0.00140466
79	5:Del:M:1	0.000135658	0.0742625	0.0594349
80	5:Del:M:2	5.53e-06	0.0234315	0.0187163
81	5:Del:M:3	9.77e-05	0.0112763	0.00834392
82	5:Del:M:4	2.15e-06	0.000591173	0.000506573
83	5:Del:M:5	0.000115629	0.00247662	0.00301011
*Signatures B and C did not fit any known ID signatures from COSMIC V3
