# Supplementary material for: Mutational signatures in 175 Chinese gastric cancer patients
Source: BMC Cancer. 2024 Sep 30;24:1208. doi: 10.1186/s12885-024-12968-2 (PMC11440915; doi:10.1186/s12885-024-12968-2)
Supplement: Supplementary file 11 — Supplementary Material 11 [file 12885_2024_12968_MOESM11_ESM.xlsx]

## Sheet: Additional file 11
Additional file 11. Mutational signatures for cases that mapped to any signature (COSMIC V2; n=132 GC cases)*
Case No.	Case ID	Signature	P-value
1	W02882	Signature.6	1.25834e-22
	W02882	Signature.15	3.85248e-19
	W02882	Signature.1	2.01361e-13
	W02882	Signature.14	1.80205e-09
2	W02924	Signature.6	2.45297e-19
	W02924	Signature.15	8.11051e-15
	W02924	Signature.1	4.45136e-13
	W02924	Signature.14	3.70688e-08
3	W05137	Signature.6	5.94834e-18
	W05137	Signature.1	1.02403e-13
	W05137	Signature.15	4.6649e-10
4	W05692	Signature.1	9.79156e-18
	W05692	Signature.6	1.71454e-17
	W05692	Signature.15	4.59479e-11
	W05692	Signature.14	1.45631e-07
5	W06190	Signature.6	8.90132e-10
	W06190	Signature.15	8.14725e-09
	W06190	Signature.1	2.86966e-08
	W06190	Signature.14	5.73025e-07
6	W07520	Signature.15	7.47499e-13
	W07520	Signature.14	2.707e-09
	W07520	Signature.6	2.90782e-08
7	W07997	Signature.6	1.08559e-08
	W07997	Signature.1	4.12431e-07
8	W105	Signature.6	7.07875e-10
	W105	Signature.15	1.56498e-08
	W105	Signature.1	2.20237e-07
9	W106	Signature.15	1.03035e-11
10	W113	Signature.6	3.53153e-07
	W113	Signature.15	7.83361e-07
11	W12635	Signature.6	3.54138e-20
	W12635	Signature.1	1.67619e-17
	W12635	Signature.15	9.99951e-11
	W12635	Signature.14	9.24093e-08
12	W12869	Signature.15	1.09282e-26
	W12869	Signature.6	7.44867e-26
	W12869	Signature.1	6.2906e-13
	W12869	Signature.14	8.88186e-12
13	W133	Signature.6	7.65635e-16
	W133	Signature.1	5.30342e-14
	W133	Signature.15	3.71812e-09
	W133	Signature.14	7.71153e-08
14	W136	Signature.6	2.85694e-16
	W136	Signature.15	7.78277e-12
	W136	Signature.1	1.27798e-10
	W136	Signature.14	9.72102e-07
15	W137	Signature.6	3.59404e-25
	W137	Signature.15	3.02964e-19
	W137	Signature.1	3.84962e-12
	W137	Signature.14	2.0654e-10
	W137	Signature.19	6.2004e-09
	W137	Signature.23	7.22124e-07
16	W139	Signature.15	3.145e-10
	W139	Signature.6	9.07955e-10
	W139	Signature.14	4.86453e-08
	W139	Signature.1	4.33905e-07
17	W14462	Signature.6	6.70935e-16
	W14462	Signature.15	5.11795e-15
	W14462	Signature.1	8.23731e-12
	W14462	Signature.14	8.23036e-07
18	W145	Signature.6	1.7989e-24
	W145	Signature.15	2.14427e-22
	W145	Signature.1	3.19664e-10
	W145	Signature.14	5.51692e-09
19	W146	Signature.1	6.64864e-09
	W146	Signature.19	8.78781e-07
20	W18647	Signature.1	6.99966e-37
	W18647	Signature.6	9.15088e-20
	W18647	Signature.15	1.91129e-07
21	W19512	Signature.6	2.3208e-45
	W19512	Signature.15	3.00614e-26
	W19512	Signature.1	2.69847e-18
	W19512	Signature.14	1.55274e-15
22	W200	Signature.6	8.42179e-37
	W200	Signature.1	2.0697e-20
	W200	Signature.15	1.11421e-18
	W200	Signature.14	3.27142e-11
23	W20262	Signature.1	3.40541e-21
	W20262	Signature.6	3.24785e-18
	W20262	Signature.15	6.26631e-10
	W20262	Signature.14	5.30773e-08
24	W205	Signature.17	2.24307e-11
25	W207	Signature.29	6.02537e-08
	W207	Signature.4	2.40439e-07
26	W209	Signature.6	5.15737e-19
	W209	Signature.15	1.68285e-16
	W209	Signature.1	1.46833e-10
	W209	Signature.14	3.07272e-09
27	W216	Signature.6	6.56354e-44
	W216	Signature.15	9.69892e-32
	W216	Signature.1	1.40225e-18
	W216	Signature.14	5.01068e-12
28	W221	Signature.15	1.72319e-08
	W221	Signature.6	2.02371e-07
29	W226	Signature.6	2.55856e-18
	W226	Signature.15	4.63148e-13
	W226	Signature.1	1.42104e-10
	W226	Signature.14	2.35769e-07
30	W228	Signature.15	2.00045e-11
	W228	Signature.6	6.33067e-10
31	W229	Signature.6	3.91968e-41
	W229	Signature.15	1.01081e-24
	W229	Signature.1	4.93996e-21
	W229	Signature.14	2.48841e-11
32	W250	Signature.1	2.48611e-09
	W250	Signature.6	1.71431e-08
	W250	Signature.14	7.10035e-08
33	W251	Signature.6	4.07263e-15
	W251	Signature.15	4.42016e-14
	W251	Signature.1	5.49867e-10
34	W255	Signature.15	1.22486e-21
	W255	Signature.6	2.42729e-20
	W255	Signature.1	5.48422e-11
	W255	Signature.14	4.59468e-08
35	W262	Signature.15	2.10404e-17
	W262	Signature.6	5.74801e-17
	W262	Signature.1	2.13004e-08
	W262	Signature.14	1.13186e-07
36	W26364	Signature.10	3.70316e-09
37	W266	Signature.6	9.61017e-15
	W266	Signature.1	6.21645e-13
	W266	Signature.15	1.37663e-08
38	W282	Signature.6	5.98199e-08
39	W288	Signature.6	7.90666e-17
	W288	Signature.15	1.90696e-15
	W288	Signature.1	8.86795e-11
	W288	Signature.14	6.02985e-10
40	W289	Signature.6	5.2747e-13
	W289	Signature.15	9.19763e-10
	W289	Signature.1	2.82974e-07
41	W290	Signature.6	2.65762e-18
	W290	Signature.1	2.12619e-12
	W290	Signature.15	4.53181e-08
42	W291	Signature.15	2.02621e-15
	W291	Signature.6	3.16069e-13
	W291	Signature.1	1.95152e-07
43	W292	Signature.6	4.61759e-18
	W292	Signature.1	2.4989e-16
	W292	Signature.15	4.90306e-10
	W292	Signature.14	1.13501e-07
44	W296	Signature.6	1.06624e-16
	W296	Signature.15	1.82913e-13
	W296	Signature.14	3.61097e-11
	W296	Signature.1	6.4691e-08
45	W299	Signature.6	1.73323e-34
	W299	Signature.15	7.62661e-22
	W299	Signature.1	3.18789e-17
	W299	Signature.14	2.84477e-10
46	W300	Signature.6	2.69294e-16
	W300	Signature.15	6.88937e-15
	W300	Signature.1	4.62394e-09
	W300	Signature.14	1.52074e-07
47	W301	Signature.1	4.59926e-24
	W301	Signature.6	7.44091e-24
	W301	Signature.15	7.80334e-16
	W301	Signature.14	4.29941e-09
48	W30189	Signature.6	1.03065e-07
49	W304	Signature.1	9.86779e-20
	W304	Signature.6	3.77628e-10
50	W305	Signature.15	3.50652e-13
	W305	Signature.6	6.08889e-13
	W305	Signature.1	1.95324e-08
	W305	Signature.14	1.59602e-07
51	W306	Signature.6	4.08465e-17
	W306	Signature.15	8.31462e-13
	W306	Signature.1	3.31059e-09
	W306	Signature.14	6.17228e-09
52	W309	Signature.6	5.36818e-21
	W309	Signature.1	6.25582e-15
	W309	Signature.15	9.97884e-14
	W309	Signature.14	7.14148e-10
53	W314	Signature.15	1.05337e-23
	W314	Signature.6	2.04536e-15
	W314	Signature.14	1.06665e-08
54	W325	Signature.15	3.17146e-11
	W325	Signature.6	7.80903e-11
55	W327	Signature.1	6.13737e-12
	W327	Signature.6	8.16949e-11
	W327	Signature.14	9.1793e-09
56	W330	Signature.17	6.07094e-11
57	W33154	Signature.6	3.19927e-13
	W33154	Signature.1	2.37089e-11
	W33154	Signature.15	2.07515e-10
58	W33305	Signature.15	1.80504e-18
	W33305	Signature.6	9.04986e-18
	W33305	Signature.14	3.79898e-10
	W33305	Signature.1	5.58897e-09
	W33305	Signature.19	7.14114e-08
59	W335	Signature.6	5.69512e-18
	W335	Signature.1	2.8449e-14
	W335	Signature.15	4.83106e-11
	W335	Signature.14	8.763e-08
60	W336	Signature.6	1.37432e-22
	W336	Signature.14	7.71918e-12
	W336	Signature.1	2.06999e-11
	W336	Signature.15	2.23036e-11
61	W337	Signature.1	4.13002e-07
62	W338	Signature.6	4.53109e-29
	W338	Signature.1	1.09982e-22
	W338	Signature.15	3.82131e-16
	W338	Signature.14	2.25848e-11
63	W341	Signature.6	1.62986e-44
	W341	Signature.15	3.21461e-27
	W341	Signature.1	8.32383e-21
	W341	Signature.14	1.1089e-12
64	W349	Signature.6	7.64302e-16
	W349	Signature.15	3.93535e-13
	W349	Signature.1	4.3235e-12
	W349	Signature.14	1.78108e-07
65	W352	Signature.15	3.2674e-07
	W352	Signature.19	9.32233e-07
66	W35366	Signature.15	3.28168e-07
67	W355	Signature.15	1.23089e-09
	W355	Signature.6	2.83152e-07
68	W356	Signature.6	1.32151e-27
	W356	Signature.1	1.5765e-24
	W356	Signature.15	2.15721e-14
	W356	Signature.14	3.30283e-09
69	W362	Signature.6	2.75323e-19
	W362	Signature.15	2.05104e-17
	W362	Signature.14	3.10916e-14
	W362	Signature.1	5.67891e-10
70	W369	Signature.6	6.51577e-27
	W369	Signature.1	4.28953e-22
	W369	Signature.15	5.00234e-18
	W369	Signature.14	2.84245e-09
71	W370	Signature.6	6.41555e-53
	W370	Signature.15	1.62902e-21
	W370	Signature.1	1.02792e-18
	W370	Signature.14	5.41348e-16
	W370	Signature.20	4.05718e-09
72	W371	Signature.6	7.99504e-14
	W371	Signature.15	2.15985e-10
	W371	Signature.1	4.10832e-07
73	W372	Signature.14	5.9632e-10
	W372	Signature.6	1.02917e-09
	W372	Signature.15	2.29787e-09
74	W373	Signature.6	8.75865e-42
	W373	Signature.15	3.28225e-28
	W373	Signature.1	2.58825e-15
	W373	Signature.14	3.30327e-12
	W373	Signature.20	9.7905e-08
75	W377	Signature.1	1.33271e-14
	W377	Signature.6	1.48964e-13
	W377	Signature.15	8.30748e-08
76	W382	Signature.6	1.79669e-20
	W382	Signature.15	3.86876e-16
	W382	Signature.1	1.9616e-15
	W382	Signature.14	5.74654e-10
77	W384	Signature.6	4.97775e-14
	W384	Signature.15	6.65458e-12
	W384	Signature.1	5.56233e-08
78	W385	Signature.6	1.78131e-16
	W385	Signature.15	1.30359e-13
	W385	Signature.1	3.35102e-13
79	W38750	Signature.1	3.50726e-07
80	W396	Signature.15	2.11044e-13
	W396	Signature.6	1.0462e-12
81	W404	Signature.6	1.07398e-14
	W404	Signature.15	5.23696e-12
	W404	Signature.14	1.13047e-10
	W404	Signature.1	1.50318e-07
82	W414	Signature.6	7.22662e-24
	W414	Signature.1	4.39048e-19
	W414	Signature.14	1.12754e-08
	W414	Signature.15	4.56151e-08
83	W420	Signature.6	1.71308e-31
	W420	Signature.15	1.61016e-25
	W420	Signature.1	3.96413e-12
	W420	Signature.14	2.51776e-10
84	W423	Signature.15	2.81495e-16
	W423	Signature.6	5.60681e-16
	W423	Signature.1	1.78224e-09
	W423	Signature.14	1.23101e-08
85	W425	Signature.15	1.78473e-14
	W425	Signature.6	2.84256e-12
86	W426	Signature.6	4.34931e-20
	W426	Signature.15	2.62945e-18
	W426	Signature.1	3.64646e-11
	W426	Signature.14	3.49815e-09
87	W429	Signature.6	2.47463e-18
	W429	Signature.15	9.07368e-13
	W429	Signature.1	2.05114e-12
	W429	Signature.26	3.35294e-07
	W429	Signature.14	9.4859e-07
88	W433	Signature.6	9.77835e-17
	W433	Signature.1	3.45023e-13
	W433	Signature.14	2.75897e-07
	W433	Signature.15	4.28463e-07
89	W434	Signature.6	1.26227e-07
90	W435	Signature.6	1.86402e-11
	W435	Signature.15	1.14831e-09
	W435	Signature.1	5.40966e-09
91	W438	Signature.1	8.00598e-09
	W438	Signature.6	2.38086e-07
92	W442	Signature.6	9.39343e-08
	W442	Signature.1	5.42703e-07
93	W452	Signature.15	4.15734e-24
	W452	Signature.6	2.49426e-19
	W452	Signature.14	5.48645e-12
	W452	Signature.1	5.80017e-09
94	W453	Signature.15	4.1519e-16
	W453	Signature.6	4.44485e-11
95	W510	Signature.6	1.18491e-10
	W510	Signature.14	4.12914e-09
	W510	Signature.1	1.27384e-07
	W510	Signature.15	5.28704e-07
96	W548	Signature.1	6.98602e-22
	W548	Signature.6	3.00339e-20
	W548	Signature.15	1.19408e-12
	W548	Signature.14	1.13134e-08
97	W55253	Signature.6	1.37431e-18
	W55253	Signature.15	5.88568e-13
	W55253	Signature.1	1.85714e-11
98	W555	Signature.6	3.60572e-36
	W555	Signature.15	1.70189e-30
	W555	Signature.1	9.20052e-16
	W555	Signature.14	2.13908e-12
99	W558	Signature.6	9.99594e-25
	W558	Signature.15	1.12877e-22
	W558	Signature.1	3.9762e-14
	W558	Signature.14	6.87113e-09
100	W561	Signature.6	1.20058e-20
	W561	Signature.15	1.06284e-18
	W561	Signature.1	1.54241e-13
	W561	Signature.14	1.26763e-08
101	W562	Signature.6	6.89647e-46
	W562	Signature.15	1.2932e-26
	W562	Signature.1	2.5762e-17
	W562	Signature.14	6.25599e-15
102	W563	Signature.15	9.65134e-17
	W563	Signature.6	5.20652e-14
	W563	Signature.1	5.99915e-09
	W563	Signature.14	1.08333e-07
103	W567	Signature.15	8.33625e-08
104	W598	Signature.15	1.99535e-26
	W598	Signature.6	2.12488e-25
	W598	Signature.1	3.07201e-14
	W598	Signature.14	2.09374e-11
105	W606	Signature.15	6.04766e-09
106	W60713	Signature.15	8.33625e-08
107	W62109	Signature.15	8.89712e-21
	W62109	Signature.6	1.80053e-19
	W62109	Signature.1	8.06525e-10
	W62109	Signature.14	1.02892e-09
108	W62544	Signature.6	2.31002e-12
	W62544	Signature.15	2.50739e-12
	W62544	Signature.1	1.76202e-07
109	W65924	Signature.6	4.61884e-38
	W65924	Signature.15	7.48226e-35
	W65924	Signature.1	2.70158e-15
	W65924	Signature.14	2.13809e-12
110	W66460	Signature.6	3.22127e-09
	W66460	Signature.14	5.17479e-09
	W66460	Signature.1	2.1151e-07
111	W68002	Signature.6	5.51829e-25
	W68002	Signature.15	4.87968e-14
	W68002	Signature.1	5.91333e-14
	W68002	Signature.14	3.34511e-12
	W68002	Signature.19	7.18857e-07
112	W70085	Signature.14	2.39172e-07
113	W73114	Signature.6	6.26422e-28
	W73114	Signature.15	2.37266e-18
	W73114	Signature.1	2.00835e-15
	W73114	Signature.14	1.35098e-09
114	W78899	Signature.14	2.145e-07
115	W80689	Signature.6	1.26913e-15
	W80689	Signature.15	1.68699e-11
	W80689	Signature.1	1.51957e-09
	W80689	Signature.19	4.90438e-07
	W80689	Signature.14	9.79407e-07
116	W81895	Signature.15	4.53279e-19
	W81895	Signature.6	2.19869e-11
	W81895	Signature.14	3.96001e-08
117	W82456	Signature.17	2.90216e-11
118	W83380	Signature.17	1.39713e-17
119	W85402	Signature.6	2.05912e-27
	W85402	Signature.15	2.64796e-21
	W85402	Signature.1	2.32578e-19
	W85402	Signature.14	3.5986e-08
120	W85964	Signature.17	2.09033e-10
	W85964	Signature.1	2.23248e-07
121	W85991	Signature.6	4.70878e-17
	W85991	Signature.1	4.29935e-13
	W85991	Signature.15	4.40552e-13
	W85991	Signature.14	9.31611e-07
122	W86561	Signature.15	1.29967e-16
	W86561	Signature.6	1.66225e-14
	W86561	Signature.14	1.98043e-10
123	W89631	Signature.6	1.62756e-27
	W89631	Signature.1	4.26957e-18
	W89631	Signature.15	3.78627e-12
	W89631	Signature.14	6.2407e-10
	W89631	Signature.19	3.56356e-07
124	W89872	Signature.6	1.50456e-11
	W89872	Signature.15	1.74962e-11
	W89872	Signature.1	1.52031e-07
125	W91	Signature.17	4.09553e-14
126	W93415	Signature.1	1.75925e-13
	W93415	Signature.6	1.33883e-11
	W93415	Signature.15	2.2124e-07
127	W93904	Signature.6	1.05826e-15
	W93904	Signature.1	7.6124e-13
	W93904	Signature.15	2.72692e-11
128	W96	Signature.6	2.75902e-45
	W96	Signature.15	2.59808e-27
	W96	Signature.1	3.63004e-20
	W96	Signature.14	1.79102e-13
129	W97172	Signature.6	2.81188e-07
130	W97356	Signature.15	7.61863e-12
	W97356	Signature.6	9.50905e-10
	W97356	Signature.14	1.61095e-08
131	W99125	Signature.6	1.67476e-48
	W99125	Signature.15	7.81677e-28
	W99125	Signature.1	2.76546e-20
	W99125	Signature.14	1.93928e-13
132	W99934	Signature.6	2.97408e-14
	W99934	Signature.15	2.16994e-11
	W99934	Signature.14	6.91181e-08
	W99934	Signature.1	8.0022e-08
	W99934	Signature.19	7.08676e-07
*Based on all single base changes using GLM (P<1.00E-06); 43 cases excluded (did not match any of 30 COSMIC signatures)
