# Supplementary material for: Mutational signatures in 175 Chinese gastric cancer patients
Source: BMC Cancer. 2024 Sep 30;24:1208. doi: 10.1186/s12885-024-12968-2 (PMC11440915; doi:10.1186/s12885-024-12968-2)
Supplement: Supplementary file 13 — Supplementary Material 13 [file 12885_2024_12968_MOESM13_ESM.xlsx]

## Sheet: Additional file 13
Additional file 13. Frequency of mutational signatures using modified deconstructSig (COSMIC V2; n=175 GC cases)
Signature	No. of cases with signature	Frequency
Signature 6	97	0.55
Signature 15	50	0.29
Signature 3	43	0.25
Signature 1	28	0.16
Signature 4	20	0.11
Signature 5	11	0.06
Signature 29	10	0.06
Signature 8	8	0.05
Signature 17	8	0.05
Signature 24	7	0.04
Signature 14	6	0.03
Signature 16	6	0.03
Signature 9	4	0.02
Signature 12	3	0.17
Signature 18	3	0.17
Signature 20	3	0.17
Signature 30	2	0.01
Signature 10	1	<0.01
Signature 26	1	<0.01
